# Supplementary material for: Macrophage secretion of miR-106b-5p causes renin-dependent hypertension
Source: Nat Commun. 2020 Sep 23;11:4798. doi: 10.1038/s41467-020-18538-x (PMC7511948; doi:10.1038/s41467-020-18538-x)
Supplement: Supplementary file 5 — Supplementary Data 1 [file 41467_2020_18538_MOESM5_ESM.xlsx]

## Sheet: Description
Supplementary Data 1
MicroRNA array of peritoneal macrophage media from KODMAC and Control mice (n=9 per group)
Data deposited NCBI GEO repository number GSE 155511
PROTOCOLS
growth protocol	Murine peritoneal monocytes were isolated as previously described (Oh, J. et al. Deletion of macrophage Vitamin D receptor promotes insulin resistance and monocyte cholesterol transport to accelerate atherosclerosis in mice. Cell Reports 10, 1872-1886, doi:10.1016/j.celrep.2015.02.043 (2015); Weng, S. et al. Vitamin D deficiency induces high blood pressure and accelerates atherosclerosis in mice.…
treatment protocol
extract protocol	RNA was extracted from cell culture supernatants (macrophage media), processed, and hybridized to Affymetrix GeneChip miRNA 4.0 microarrays by Washington University’s Genome Technology Access Center
label protocol	Genisphere Flashtag
hyb protocol
scan protocol
data processing	Post-processing of array signal data (rma) was performed with Partek Genomics Suite 6.6 (Partek, St Louis, MO)
value definition

## Sheet: Data results
Supplementary Data 1
MicroRNA array of peritoneal macrophage media from KODMAC and Control mice (n=9 per group)
Sequence Type	Accession	Transcript ID(Array Design)	Fold-Change(KODMAC vs. WT)	p-value(KODMAC vs. WT)	qvalue(KODMAC vs. WT)	log2(mean_fluorescence)(KODMAC)
miRNA	MIMAT0000158	mmu-miR-146a-5p	2.21104	1.31667e-10	3.634e-07	12.5795
miRNA	MIMAT0000538	mmu-miR-31-5p	3.99856	1.40246e-09	1.93539e-06	10.0433
miRNA	MIMAT0000647	mmu-miR-107-3p	1.94241	1.22486e-08	1.05184e-05	11.1588
miRNA	MIMAT0028401	mmu-miR-7216-3p	-11.4785	1.61389e-08	1.05184e-05	1.58937
miRNA	MIMAT0000546	mmu-miR-103-3p	1.9809	2.11146e-08	1.05184e-05	11.7177
miRNA	MIMAT0000221	mmu-miR-191-5p	-2.30975	2.28662e-08	1.05184e-05	10.2104
miRNA	MIMAT0000122	mmu-let-7i-5p	2.01767	4.82165e-08	1.90111e-05	11.3135
miRNA	MIMAT0004536	mmu-miR-151-5p	2.73051	1.21198e-07	4.18135e-05	8.47849
miRNA	MIMAT0000212	mmu-miR-183-5p	4.20671	1.53082e-07	4.69451e-05	3.13942
miRNA	MIMAT0000219	mmu-miR-24-3p	-1.75882	4.63966e-07	0.000128055	11.8343
miRNA	MIMAT0000533	mmu-miR-26a-5p	2.05415	6.11406e-07	0.000137978	12.8963
miRNA	MIMAT0000657	mmu-miR-200c-3p	2.87215	6.16673e-07	0.000137978	7.62925
miRNA	MIMAT0017238	mmu-miR-665-5p	-2.60269	6.82454e-07	0.000137978	6.33799
miRNA	MIMAT0000211	mmu-miR-182-5p	4.83116	7.4042e-07	0.000137978	5.51732
stem-loop	MI0000761	mmu-mir-361	1.51014	7.4988e-07	0.000137978	8.70528
miRNA	MIMAT0004528	mmu-miR-125a-3p	2.11081	1.03334e-06	0.000178251	7.31975
miRNA	MIMAT0003740	mmu-miR-674-5p	1.9171	1.3454e-06	0.00021843	10.8657
miRNA	MIMAT0025580	mmu-let-7k	3.40835	1.46465e-06	0.000224579	5.38349
miRNA	MIMAT0000548	mmu-miR-322-5p	2.87544	2.95584e-06	0.000414959	2.81606
miRNA	MIMAT0000135	mmu-miR-125a-5p	2.31452	3.00695e-06	0.000414959	12.3626
miRNA	MIMAT0000704	mmu-miR-361-5p	1.5007	3.36475e-06	0.000439335	11.2707
miRNA	MIMAT0000132	mmu-miR-99b-5p	2.06248	3.62061e-06	0.000439335	11.7232
miRNA	MIMAT0000524	mmu-let-7e-5p	3.22472	3.66112e-06	0.000439335	11.1616
stem-loop	MI0006299	mmu-mir-1194	-1.57983	3.82926e-06	0.000440365	7.86452
miRNA	MIMAT0000661	mmu-miR-214-3p	2.93262	4.29081e-06	0.000473706	9.79602
miRNA	MIMAT0003711	mmu-miR-652-3p	1.42303	5.90113e-06	0.000625481	12.1158
miRNA	MIMAT0000522	mmu-let-7b-5p	1.72511	6.29211e-06	0.000625481	13.2636
miRNA	MIMAT0000545	mmu-miR-98-5p	3.07856	6.34546e-06	0.000625481	3.53957
miRNA	MIMAT0000144	mmu-miR-132-3p	1.82543	7.31794e-06	0.000696466	6.70907
stem-loop	MI0000224	mmu-mir-182	1.69537	8.05225e-06	0.000740807	1.36811
miRNA	MIMAT0024860	mmu-miR-6239	-7.29709	8.653e-06	0.000770396	3.00248
miRNA	MIMAT0004582	mmu-miR-106b-3p	1.58631	1.17152e-05	0.00101044	8.62798
miRNA	MIMAT0000540	mmu-miR-93-5p	-1.27181	1.99691e-05	0.00165004	8.80334
miRNA	MIMAT0000650	mmu-miR-17-3p	1.82443	2.03266e-05	0.00165004	7.217
miRNA	MIMAT0000653	mmu-miR-28a-5p	1.91051	2.76395e-05	0.00217957	6.84761
miRNA	MIMAT0000121	mmu-let-7g-5p	-2.0211	2.94111e-05	0.00225485	5.96846
miRNA	MIMAT0000225	mmu-miR-195a-5p	2.95168	3.3974e-05	0.00253427	4.79073
miRNA	MIMAT0003469	mmu-miR-690	-1.52597	4.35363e-05	0.00316211	9.07065
stem-loop	MI0004171	mmu-mir-665	-1.73001	4.9402e-05	0.00349615	2.67824
miRNA	MIMAT0000523	mmu-let-7c-5p	1.56875	5.08373e-05	0.00350777	13.9211
miRNA	MIMAT0029878	mmu-miR-3620-5p	-1.27412	5.81662e-05	0.00386297	7.68169
miRNA	MIMAT0003741	mmu-miR-674-3p	-1.56171	5.87843e-05	0.00386297	5.71295
miRNA	MIMAT0000658	mmu-miR-210-3p	1.98777	6.36476e-05	0.00408529	8.89478
miRNA	MIMAT0020640	mmu-miR-5129-5p	2.10791	7.36908e-05	0.00462242	5.64141
miRNA	MIMAT0000656	mmu-miR-139-5p	-2.63781	8.04886e-05	0.00493663	4.79416
miRNA	MIMAT0000210	mmu-miR-181a-5p	1.73644	9.29779e-05	0.00557867	9.94224
stem-loop	MI0014697	mmu-mir-3470b	-1.25393	0.000100262	0.00588773	6.75629
miRNA	MIMAT0000230	mmu-miR-199a-3p	2.1019	0.000115324	0.00638871	8.45657
miRNA	MIMAT0004667	mmu-miR-199b-3p	2.1019	0.000115324	0.00638871	8.45657
stem-loop	MI0004155	mmu-mir-1843a	-3.7741	0.000115737	0.00638871	4.04355
miRNA	MIMAT0004869	mmu-miR-421-3p	1.75937	0.000121413	0.0064061	7.3849
miRNA	MIMAT0004653	mmu-miR-342-5p	2.12496	0.000121499	0.0064061	8.78967
miRNA	MIMAT0000673	mmu-miR-181b-5p	1.79836	0.000123016	0.0064061	8.78062
miRNA	MIMAT0009457	mmu-miR-1839-3p	-3.1963	0.000149958	0.00766454	0.905821
stem-loop	MI0004155	mmu-mir-1843a	-3.40768	0.000156441	0.00785047	4.00075
miRNA	MIMAT0000525	mmu-let-7f-5p	2.54285	0.000160251	0.00789808	8.35242
miRNA	MIMAT0027778	mmu-miR-6939-5p	1.49253	0.00018141	0.00878409	4.95889
miRNA	MIMAT0000165	mmu-miR-155-5p	2.99741	0.000186904	0.00889408	8.92985
stem-loop	MI0000173	mmu-mir-151	1.44793	0.000233902	0.0106725	4.63433
miRNA	MIMAT0004187	mmu-miR-744-5p	-2.2601	0.000235771	0.0106725	6.10505
miRNA	MIMAT0009443	mmu-miR-1946b	-1.22443	0.000235877	0.0106725	6.60542
miRNA	MIMAT0000130	mmu-miR-30b-5p	-4.77551	0.00024252	0.010796	3.9631
miRNA	MIMAT0000521	mmu-let-7a-5p	1.89735	0.000263746	0.0114203	11.9005
miRNA	MIMAT0000534	mmu-miR-26b-5p	2.15366	0.000264818	0.0114203	2.33876
miRNA	MIMAT0017281	mmu-miR-511-3p	-3.81417	0.000299633	0.0126515	2.18071
miRNA	MIMAT0017353	mmu-miR-664-5p	1.57197	0.000302537	0.0126515	6.79674
miRNA	MIMAT0004544	mmu-miR-193a-5p	2.09199	0.000363058	0.0149558	4.41832
miRNA	MIMAT0004324	mmu-miR-181d-5p	3.47209	0.000397941	0.0161517	5.51862
miRNA	MIMAT0000213	mmu-miR-184-3p	5.22516	0.000407113	0.0162845	4.60835
miRNA	MIMAT0003731	mmu-miR-671-5p	1.69345	0.0004202	0.0163437	6.51713
miRNA	MIMAT0000518	mmu-miR-196a-5p	3.13557	0.000420435	0.0163437	8.33665
miRNA	MIMAT0000161	mmu-miR-151-3p	1.37581	0.000440745	0.0168952	8.88385
miRNA	MIMAT0001090	mmu-miR-409-3p	-1.62456	0.000449222	0.0169843	1.10469
miRNA	MIMAT0003505	mmu-miR-714	-1.60872	0.000497464	0.0185541	6.26625
miRNA	MIMAT0000590	mmu-miR-342-3p	-1.74423	0.000557807	0.0205273	11.4769
stem-loop	MI0022266	mmu-mir-6516	1.46887	0.000588371	0.0212593	1.84657
miRNA	MIMAT0004894	mmu-miR-574-3p	-1.5232	0.000593105	0.0212593	7.59609
stem-loop	MI0000225	mmu-mir-183	1.51453	0.000618439	0.0218832	1.2856
stem-loop	MI0000223	mmu-mir-181a-2	1.57948	0.000630191	0.0220168	8.02825
stem-loop	MI0016971	mmu-mir-1843b	-3.16117	0.000639895	0.0220764	5.12553
miRNA	MIMAT0000649	mmu-miR-17-5p	-1.59629	0.000658743	0.0222027	7.6659
miRNA	MIMAT0003475	mmu-miR-146b-5p	2.96484	0.000659646	0.0222027	5.4572
stem-loop	MI0016971	mmu-mir-1843b	-2.92383	0.000733026	0.0243753	5.17164
miRNA	MIMAT0005856	mmu-miR-1195	-1.60163	0.000938765	0.0308451	7.77224
miRNA	MIMAT0027752	mmu-miR-6926-5p	1.35906	0.00122095	0.039645	6.39652
miRNA	MIMAT0028008	mmu-miR-7052-5p	1.85962	0.0012824	0.041156	6.28629
miRNA	MIMAT0027970	mmu-miR-7033-5p	-1.43126	0.0014128	0.0448199	6.04192
miRNA	MIMAT0000559	mmu-miR-326-3p	-2.84417	0.00153882	0.0482631	1.51954
miRNA	MIMAT0000239	mmu-miR-206-3p	1.8241	0.00156401	0.048502	6.37898
stem-loop	MI0000572	mmu-mir-24-2	-1.34188	0.00174025	0.0516749	0.467799
stem-loop	MI0004412	mmu-mir-3059	1.2937	0.00174147	0.0516749	1.08999
miRNA	MIMAT0000655	mmu-miR-100-5p	1.76401	0.00176713	0.0516749	7.91416
stem-loop	MI0000649	mmu-mir-101b	1.23196	0.00179003	0.0516749	1.04155
miRNA	MIMAT0000246	mmu-miR-122-5p	-1.59228	0.00181944	0.0516749	7.43846
miRNA	MIMAT0017259	mmu-miR-505-5p	1.62345	0.00182886	0.0516749	7.41825
miRNA	MIMAT0000160	mmu-miR-150-5p	1.89671	0.00183881	0.0516749	6.89267
miRNA	MIMAT0004876	mmu-miR-466b-3p	2.39228	0.00185356	0.0516749	2.38423
miRNA	MIMAT0004878	mmu-miR-466c-3p	2.39228	0.00185356	0.0516749	2.38423
miRNA	MIMAT0014892	mmu-miR-466p-3p	2.39228	0.00185356	0.0516749	2.38423
miRNA	MIMAT0004750	mmu-miR-425-5p	1.24698	0.00188791	0.0521064	10.8793
stem-loop	MI0000233	mmu-mir-191	-1.42457	0.00205431	0.0561374	0.878395
stem-loop	MI0005002	mmu-mir-490	-1.22987	0.00209136	0.0565896	0.528381
miRNA	MIMAT0014801	mmu-miR-1247-3p	1.80758	0.0021925	0.0587505	6.36645
miRNA	MIMAT0017019	mmu-miR-23a-5p	1.68251	0.00257068	0.0682218	6.01322
stem-loop	MI0009955	mmu-mir-1958	1.20393	0.00261855	0.0688305	0.700108
stem-loop	MI0000687	mmu-mir-17	1.25644	0.00266463	0.069381	5.0062
stem-loop	MI0000151	mmu-mir-125a	1.36629	0.00274467	0.0707972	1.25294
stem-loop	MI0000141	mmu-mir-23b	-1.30025	0.00311773	0.0796754	0.646241
miRNA	MIMAT0025092	mmu-miR-6349	-1.64283	0.00316642	0.0801771	6.38522
miRNA	MIMAT0000677	mmu-miR-7a-5p	1.81276	0.00332839	0.0835124	2.56848
stem-loop	MI0003718	mmu-mir-302d	1.40361	0.00351613	0.087428	3.96499
stem-loop	MI0000551	mmu-mir-192	-1.1882	0.00363353	0.0895407	0.358728
miRNA	MIMAT0000387	mmu-miR-130b-3p	1.34264	0.00383654	0.0932552	8.18601
miRNA	MIMAT0027694	mmu-miR-6897-5p	2.19722	0.00385572	0.0932552	3.27202
miRNA	MIMAT0009458	mmu-miR-1981-5p	1.31064	0.00388563	0.0932552	7.89183
miRNA	MIMAT0014837	mmu-miR-3065-3p	-1.21349	0.00393236	0.0935631	0.5359
stem-loop	MI0012528	mmu-mir-432	-1.50123	0.00401751	0.0947721	3.8801
stem-loop	MI0000623	mmu-mir-340	1.17408	0.00407146	0.0952307	0.756045
miRNA	MIMAT0000379	mmu-miR-301a-3p	-1.30761	0.00434139	0.100293	0.411596
miRNA	MIMAT0014908	mmu-miR-3093-3p	-2.68655	0.00436056	0.100293	4.80773
miRNA	MIMAT0000526	mmu-miR-15a-5p	1.88741	0.004463	0.101801	7.22506
stem-loop	MI0000708	mmu-mir-211	-1.19788	0.00473298	0.106204	2.65819
miRNA	MIMAT0017032	mmu-miR-329-5p	2.03991	0.00483884	0.107703	2.87837
stem-loop	MI0004658	mmu-mir-690	-1.22889	0.00491127	0.108441	3.59329
stem-loop	MI0000712	mmu-mir-29b-2	1.42578	0.00509463	0.111597	2.01952
stem-loop	MI0018008	mmu-mir-5100	-1.38141	0.00523066	0.112439	1.0155
miRNA	MIMAT0028085	mmu-miR-7089-3p	-1.31765	0.00525365	0.112439	5.16333
stem-loop	MI0023735	mmu-mir-7240	-1.24622	0.00525529	0.112439	1.58411
stem-loop	MI0000694	mmu-mir-200c	1.19118	0.00543176	0.11532	0.919668
miRNA	MIMAT0005440	mmu-miR-24-2-5p	-1.59182	0.00549849	0.115846	5.76702
miRNA	MIMAT0009411	mmu-miR-1306-3p	1.58787	0.00557574	0.116584	7.01533
miRNA	MIMAT0027943	mmu-miR-7019-3p	-1.64342	0.00569103	0.116991	3.50156
stem-loop	MI0009935	mmu-mir-1306	1.29421	0.00572727	0.116991	1.4028
miRNA	MIMAT0027972	mmu-miR-7034-5p	1.34249	0.00575151	0.116991	6.13524
miRNA	MIMAT0019339	mmu-miR-28c	1.5715	0.00578603	0.116991	1.60126
miRNA	MIMAT0000385	mmu-miR-106a-5p	-1.71144	0.00587365	0.116991	5.46623
stem-loop	MI0022830	mmu-mir-6982	-1.48599	0.00587569	0.116991	3.06473
stem-loop	MI0000710	mmu-mir-222	1.32336	0.00595811	0.116991	1.68326
miRNA	MIMAT0027846	mmu-miR-6972-5p	-1.52644	0.00596595	0.116991	3.43437
miRNA	MIMAT0000208	mmu-miR-10b-5p	2.2988	0.00597672	0.116991	3.81586
miRNA	MIMAT0004661	mmu-miR-28a-3p	1.27097	0.00636692	0.123751	7.99704
miRNA	MIMAT0005438	mmu-miR-30c-2-3p	1.82323	0.00668612	0.129047	2.04291
miRNA	MIMAT0004825	mmu-miR-423-5p	1.40539	0.00679966	0.129436	9.22119
miRNA	MIMAT0000124	mmu-miR-15b-5p	1.45926	0.00680009	0.129436	10.2201
stem-loop	MI0026048	mmu-mir-8116	1.15266	0.0069638	0.131645	0.581602
stem-loop	MI0018007	mmu-mir-5099	1.29455	0.00710116	0.133328	1.22941
miRNA	MIMAT0029812	mmu-miR-7653-5p	-1.87351	0.00718601	0.134009	5.60533
miRNA	MIMAT0002107	mmu-miR-466a-3p	2.01226	0.00731815	0.134654	2.33835
miRNA	MIMAT0004880	mmu-miR-466e-3p	2.01226	0.00731815	0.134654	2.33835
miRNA	MIMAT0029809	mmu-miR-7036b-3p	-1.216	0.00745031	0.136178	6.26508
stem-loop	MI0000560	mmu-let-7c-2	1.22313	0.00768012	0.139455	1.3316
miRNA	MIMAT0003482	mmu-miR-499-5p	1.52746	0.00775257	0.13985	3.89673
miRNA	MIMAT0027912	mmu-miR-7004-5p	-1.40538	0.00803455	0.143996	5.92229
miRNA	MIMAT0028411	mmu-miR-7221-3p	-1.418	0.00854354	0.15213	7.37278
miRNA	MIMAT0003889	mmu-miR-758-3p	-1.13332	0.00863225	0.152724	0.33829
miRNA	MIMAT0027962	mmu-miR-7029-5p	-1.20941	0.00877322	0.15423	0.517008
stem-loop	MI0025012	mmu-mir-7672	-1.45525	0.00891517	0.155733	1.30721
miRNA	MIMAT0014895	mmu-miR-3087-5p	-1.89459	0.00904467	0.157002	3.78753
miRNA	MIMAT0000224	mmu-miR-194-5p	1.87999	0.0092474	0.158186	5.15966
miRNA	MIMAT0027747	mmu-miR-6923-3p	1.77328	0.00925953	0.158186	2.84271
miRNA	MIMAT0029883	mmu-miR-7681-3p	-1.30056	0.00936579	0.158186	0.703493
stem-loop	MI0000177	mmu-mir-155	1.36243	0.0093812	0.158186	4.89689
miRNA	MIMAT0017039	mmu-miR-346-3p	-1.64018	0.00941178	0.158186	7.5827
stem-loop	MI0021901	mmu-mir-6372	1.24765	0.00945679	0.158186	0.983865
miRNA	MIMAT0000125	mmu-miR-23b-3p	-1.30981	0.00955069	0.158795	12.2433
miRNA	MIMAT0004885	mmu-miR-467c-5p	1.33204	0.00968168	0.160009	6.21441
miRNA	MIMAT0027921	mmu-miR-7008-3p	-1.4593	0.00976043	0.16035	5.01938
stem-loop	MI0025037	mmu-mir-7686	-1.21	0.0101425	0.16564	1.54084
stem-loop	MI0022917	mmu-mir-6769b	-1.22277	0.0102674	0.166599	0.49303
stem-loop	MI0022766	mmu-mir-6919	-1.47642	0.0103232	0.166599	2.29842
stem-loop	MI0014706	mmu-mir-3473a	-1.2533	0.0104995	0.166599	4.10794
stem-loop	MI0014704	mmu-mir-3472	-1.41121	0.0105044	0.166599	4.20163
miRNA	MIMAT0000381	mmu-miR-34c-5p	1.58147	0.0105322	0.166599	2.00937
miRNA	MIMAT0003454	mmu-miR-423-3p	-2.09793	0.0106192	0.166599	5.78395
miRNA	MIMAT0027998	mmu-miR-7047-5p	-1.24115	0.0106237	0.166599	7.62196
miRNA	MIMAT0014823	mmu-miR-3057-3p	-1.46511	0.010791	0.168267	1.22977
miRNA	MIMAT0003739	mmu-miR-673-5p	-1.53591	0.0115535	0.178938	1.11908
miRNA	MIMAT0014822	mmu-miR-3057-5p	1.75072	0.0116315	0.178938	3.66231
stem-loop	MI0014034	mmu-mir-3071	-1.20041	0.0117734	0.178938	0.506336
miRNA	MIMAT0020607	mmu-miR-5100	-2.25083	0.0118211	0.178938	6.51145
miRNA	MIMAT0000514	mmu-miR-30c-5p	-2.52123	0.0119452	0.178938	6.06738
stem-loop	MI0000572	mmu-mir-24-2	-1.2788	0.0120323	0.178938	0.523355
miRNA	MIMAT0031403	mmu-miR-8100	-1.62037	0.0120434	0.178938	2.7818
miRNA	MIMAT0029864	mmu-miR-292b-5p	1.1235	0.012058	0.178938	0.5643
stem-loop	MI0018022	mmu-mir-5113	-1.21087	0.0120588	0.178938	0.518266
stem-loop	MI0000795	mmu-mir-378a	1.31912	0.0126589	0.186837	1.33927
stem-loop	MI0026018	mmu-mir-8091	1.27908	0.0128046	0.187983	2.17103
miRNA	MIMAT0017264	mmu-miR-181d-3p	1.47325	0.0129768	0.189159	2.63647
stem-loop	MI0021897	mmu-mir-6368	-1.14595	0.0130218	0.189159	0.520422
miRNA	MIMAT0029800	mmu-miR-7649-5p	1.09924	0.0133184	0.191496	0.654546
miRNA	MIMAT0014800	mmu-miR-1247-5p	-1.21722	0.0133215	0.191496	0.54696
stem-loop	MI0004704	mmu-mir-717	-1.14114	0.0136637	0.195232	0.637642
miRNA	MIMAT0027710	mmu-miR-6905-5p	1.64971	0.0137228	0.195232	4.74872
miRNA	MIMAT0020618	mmu-miR-5110	1.34322	0.0148098	0.208245	6.15798
miRNA	MIMAT0027900	mmu-miR-6999-5p	1.36168	0.0148333	0.208245	1.23729
miRNA	MIMAT0027753	mmu-miR-6926-3p	1.81514	0.0148638	0.208245	2.24688
miRNA	MIMAT0004529	mmu-miR-125b-2-3p	-1.44486	0.0152573	0.21191	1.07031
miRNA	MIMAT0022372	mmu-miR-5622-3p	1.44201	0.015279	0.21191	6.78351
stem-loop	MI0022884	mmu-mir-7035	1.28138	0.0155414	0.214472	1.0497
miRNA	MIMAT0027949	mmu-miR-7022-3p	-1.72044	0.0158025	0.215934	2.47979
miRNA	MIMAT0009455	mmu-miR-1983	2.03769	0.0158039	0.215934	2.19869
miRNA	MIMAT0014958	mmu-miR-1912-3p	-1.25294	0.0159443	0.216779	0.424548
miRNA	MIMAT0000648	mmu-miR-10a-5p	1.58265	0.0160281	0.216851	7.79676
stem-loop	MI0022831	mmu-mir-6983	-1.22525	0.0162629	0.218955	1.03459
miRNA	MIMAT0014812	mmu-miR-3059-3p	1.2218	0.0166909	0.220141	0.866924
miRNA	MIMAT0007874	mmu-miR-1904	1.22233	0.0166911	0.220141	1.3069
miRNA	MIMAT0022379	mmu-miR-5625-5p	-1.14515	0.016693	0.220141	0.306317
miRNA	MIMAT0028072	mmu-miR-7083-5p	-2.20939	0.0167131	0.220141	2.81329
miRNA	MIMAT0027942	mmu-miR-7019-5p	-1.39658	0.0168367	0.220141	4.61923
stem-loop	MI0022796	mmu-mir-6949	-1.24888	0.0168606	0.220141	0.427792
miRNA	MIMAT0028076	mmu-miR-7085-5p	-1.6408	0.0169094	0.220141	7.55851
miRNA	MIMAT0017022	mmu-miR-34a-3p	1.64923	0.0172197	0.223129	2.11772
stem-loop	MI0000226	mmu-mir-184	1.17444	0.0176003	0.226994	0.891531
miRNA	MIMAT0000660	mmu-miR-181a-1-3p	-1.36259	0.0177591	0.227977	0.633536
stem-loop	MI0000563	mmu-let-7f-2	1.14554	0.0179711	0.229631	0.645567
miRNA	MIMAT0029831	mmu-miR-7662-3p	-1.63303	0.0182221	0.231765	2.15
stem-loop	MI0024988	mmu-mir-7650	-1.19688	0.0183594	0.23244	0.538288
miRNA	MIMAT0027786	mmu-miR-6943-5p	2.03541	0.0185041	0.233203	3.67845
miRNA	MIMAT0004523	mmu-miR-29b-1-5p	1.66094	0.018987	0.238044	2.81889
miRNA	MIMAT0000555	mmu-miR-324-5p	-1.48043	0.0191264	0.238044	6.06608
stem-loop	MI0025023	mmu-mir-7678	-1.17684	0.019147	0.238044	0.875731
miRNA	MIMAT0017245	mmu-miR-760-5p	-1.37585	0.0195824	0.242365	0.92892
miRNA	MIMAT0000670	mmu-miR-222-3p	1.40534	0.0197823	0.242505	12.0978
miRNA	MIMAT0027952	mmu-miR-7024-5p	1.4117	0.0198341	0.242505	7.38636
miRNA	MIMAT0028391	mmu-miR-7211-3p	1.52538	0.0199228	0.242505	3.38142
miRNA	MIMAT0000136	mmu-miR-125b-5p	1.33111	0.0199654	0.242505	12.625
miRNA	MIMAT0028413	mmu-miR-7222-3p	-1.27745	0.020033	0.242505	5.50477
miRNA	MIMAT0027856	mmu-miR-6977-5p	-1.21263	0.020538	0.247408	5.65039
miRNA	MIMAT0014936	mmu-miR-3102-3p	1.85333	0.0206173	0.247408	2.68632
stem-loop	MI0022789	mmu-mir-6942	-1.15356	0.0208187	0.248262	0.929361
stem-loop	MI0004636	mmu-mir-497	-1.27769	0.0208684	0.248262	1.48563
miRNA	MIMAT0017261	mmu-miR-490-5p	-1.54656	0.0210011	0.248769	1.58146
stem-loop	MI0000158	mmu-mir-132	1.18655	0.02168	0.25248	0.935554
miRNA	MIMAT0000229	mmu-miR-199a-5p	2.13401	0.0217449	0.25248	6.43327
stem-loop	MI0000560	mmu-let-7c-2	1.27767	0.0217541	0.25248	2.60443
stem-loop	MI0016967	mmu-mir-3962	1.18812	0.0217633	0.25248	0.690685
stem-loop	MI0000166	mmu-mir-141	1.22333	0.0218119	0.25248	0.885792
miRNA	MIMAT0003409	mmu-miR-467a-5p	1.76195	0.0218633	0.25248	4.35715
stem-loop	MI0025019	mmu-mir-129b	-1.33431	0.0220747	0.253859	0.89549
miRNA	MIMAT0028021	mmu-miR-7058-3p	-1.48725	0.0225884	0.258598	5.0369
miRNA	MIMAT0025076	mmu-miR-195b	-1.18346	0.0226741	0.258598	0.541166
miRNA	MIMAT0017216	mmu-miR-487b-5p	1.5071	0.022793	0.258883	1.98321
miRNA	MIMAT0001081	mmu-miR-196b-5p	1.88304	0.0229987	0.260149	2.75677
miRNA	MIMAT0020646	mmu-miR-5135	-1.42316	0.0233171	0.261736	5.59278
stem-loop	MI0000394	mmu-mir-296	1.25794	0.0233518	0.261736	2.2801
miRNA	MIMAT0004857	mmu-miR-147-3p	1.29168	0.0234234	0.261736	1.22194
miRNA	MIMAT0000366	mmu-miR-290a-5p	1.63275	0.0235665	0.262272	1.71535
miRNA	MIMAT0028127	mmu-miR-7115-5p	1.30467	0.0240126	0.266164	4.7497
miRNA	MIMAT0025102	mmu-miR-6359	-1.19839	0.0246169	0.271482	0.820898
miRNA	MIMAT0014864	mmu-miR-3078-5p	-1.22874	0.0247321	0.271482	0.573563
miRNA	MIMAT0028445	mmu-miR-7238-3p	1.73027	0.0247875	0.271482	2.9058
miRNA	MIMAT0009456	mmu-miR-1839-5p	1.33928	0.0249217	0.271568	7.6538
miRNA	MIMAT0017021	mmu-miR-96-3p	1.74057	0.0250844	0.271568	2.49914
miRNA	MIMAT0027774	mmu-miR-6937-5p	-1.17821	0.0251617	0.271568	7.62665
miRNA	MIMAT0028046	mmu-miR-7070-5p	-1.30472	0.025189	0.271568	6.26251
miRNA	MIMAT0015645	mmu-miR-3473a	-1.20073	0.0253933	0.271726	7.57346
miRNA	MIMAT0014824	mmu-miR-1251-5p	-1.12092	0.0254005	0.271726	0.350066
miRNA	MIMAT0000740	mmu-miR-376a-3p	-1.14997	0.0256578	0.273419	0.413336
stem-loop	MI0021948	mmu-mir-6411	1.28911	0.025827	0.274164	1.01726
stem-loop	MI0014032	mmu-mir-3070a	-1.19988	0.02602	0.275154	0.681457
miRNA	MIMAT0000569	mmu-miR-330-3p	-1.34105	0.0262673	0.276709	5.08588
stem-loop	MI0005492	mmu-mir-297c	1.39356	0.0264902	0.277996	2.13323
stem-loop	MI0009957	mmu-mir-1960	1.28717	0.0268832	0.281051	1.10167
stem-loop	MI0026033	mmu-mir-8103	1.20385	0.0275271	0.286697	0.835158
stem-loop	MI0005450	mmu-mir-181d	1.52475	0.0277208	0.287629	3.63897
miRNA	MIMAT0020615	mmu-miR-5107-5p	-1.26075	0.0282303	0.291134	6.46507
stem-loop	MI0009951	mmu-mir-669n	1.33564	0.0283026	0.291134	5.40836
miRNA	MIMAT0027974	mmu-miR-7035-5p	-1.1658	0.0283894	0.291134	6.62138
stem-loop	MI0009968	mmu-mir-1970	1.34765	0.0284805	0.291134	1.56424
miRNA	MIMAT0014939	mmu-miR-3104-5p	-1.95161	0.0286995	0.291259	6.72921
miRNA	MIMAT0000539	mmu-miR-92a-3p	1.27195	0.0287038	0.291259	12.2366
miRNA	MIMAT0003453	mmu-miR-497-5p	1.57692	0.029122	0.293676	2.36819
stem-loop	MI0022854	mmu-mir-7005	-1.19492	0.0291548	0.293676	1.14273
stem-loop	MI0022905	mmu-mir-7056	1.15098	0.0297274	0.297504	0.972511
miRNA	MIMAT0017042	mmu-miR-351-3p	1.59619	0.0298251	0.297504	5.17287
stem-loop	MI0022354	mmu-mir-6538	-1.48433	0.0298582	0.297504	1.1177
miRNA	MIMAT0027727	mmu-miR-6913-3p	1.58874	0.0302412	0.300236	1.99781
stem-loop	MI0000821	mmu-mir-133b	1.21276	0.0303724	0.300458	0.925146
miRNA	MIMAT0025587	mmu-miR-3473e	-1.19595	0.0305227	0.300867	11.5036
stem-loop	MI0000221	mmu-mir-10b	-1.10608	0.0310719	0.304648	0.571413
miRNA	MIMAT0014911	mmu-miR-3095-5p	-1.10818	0.0311759	0.304648	0.54199
stem-loop	MI0022748	mmu-mir-6901	1.15075	0.0314304	0.304648	0.748018
stem-loop	MI0000579	mmu-mir-31	1.35895	0.0316064	0.304648	1.27829
miRNA	MIMAT0000527	mmu-miR-16-5p	1.22635	0.0316303	0.304648	13.0149
miRNA	MIMAT0015642	mmu-miR-3471	-1.46474	0.031667	0.304648	1.15804
miRNA	MIMAT0029799	mmu-miR-7648-3p	-1.75205	0.031679	0.304648	7.72291
miRNA	MIMAT0000542	mmu-miR-34a-5p	1.40481	0.0318811	0.305295	8.32619
miRNA	MIMAT0028058	mmu-miR-7076-5p	1.47647	0.0319675	0.305295	5.17589
miRNA	MIMAT0028447	mmu-miR-7239-3p	-1.39177	0.0325004	0.305854	1.29113
miRNA	MIMAT0009437	mmu-miR-1964-3p	-1.60622	0.0326321	0.305854	4.87104
miRNA	MIMAT0002111	mmu-miR-470-5p	1.40693	0.0326756	0.305854	2.37856
miRNA	MIMAT0027958	mmu-miR-7027-5p	1.1677	0.0327082	0.305854	0.902687
miRNA	MIMAT0022986	mmu-miR-3572-5p	-1.41764	0.0327407	0.305854	4.68713
miRNA	MIMAT0001092	mmu-miR-376b-3p	1.10115	0.0327583	0.305854	0.582484
miRNA	MIMAT0000141	mmu-miR-130a-3p	1.71028	0.0328018	0.305854	3.9037
miRNA	MIMAT0017058	mmu-miR-26a-2-3p	1.42775	0.0333825	0.310221	1.07335
miRNA	MIMAT0029795	mmu-miR-7646-3p	-1.12291	0.0335972	0.31087	0.481989
stem-loop	MI0022850	mmu-mir-7002	-1.14594	0.0337756	0.31087	0.729909
miRNA	MIMAT0029901	mmu-miR-290b-3p	-1.28658	0.0338452	0.31087	0.693763
stem-loop	MI0000724	mmu-mir-181c	-1.38858	0.0339558	0.31087	0.716707
miRNA	MIMAT0015640	mmu-miR-3470a	-1.26569	0.0340872	0.31087	5.73561
miRNA	MIMAT0017060	mmu-miR-221-5p	1.70996	0.0341281	0.31087	2.52739
miRNA	MIMAT0004664	mmu-miR-214-5p	-1.41864	0.0346739	0.314803	6.20902
stem-loop	MI0004637	mmu-mir-423	-1.10736	0.0356203	0.322335	1.10599
stem-loop	MI0003539	mmu-mir-291b	1.17308	0.0359952	0.323835	1.08126
miRNA	MIMAT0004186	mmu-miR-301b-3p	-1.229	0.0360208	0.323835	0.437219
miRNA	MIMAT0005841	mmu-miR-669h-5p	1.52437	0.0363969	0.325606	4.02791
miRNA	MIMAT0003374	mmu-miR-302b-3p	1.18579	0.0364537	0.325606	0.978386
stem-loop	MI0000407	mmu-mir-106b	1.18409	0.0365943	0.325807	3.34296
stem-loop	MI0005554	mmu-mir-511	-1.44833	0.0370638	0.328926	1.37516
miRNA	MIMAT0004616	mmu-miR-30c-1-3p	1.23348	0.0372608	0.329615	1.22799
stem-loop	MI0022891	mmu-mir-7042	1.16657	0.0379212	0.334385	0.828693
stem-loop	MI0022868	mmu-mir-7019	-1.28359	0.0382186	0.335695	0.850664
miRNA	MIMAT0027748	mmu-miR-6924-5p	1.49732	0.038313	0.335695	1.92166
miRNA	MIMAT0017056	mmu-miR-223-5p	1.89026	0.0386034	0.337052	5.26028
miRNA	MIMAT0031392	mmu-miR-8091	1.5333	0.0387465	0.337052	3.78684
stem-loop	MI0004708	mmu-mir-721	1.47108	0.0388343	0.337052	3.23372
stem-loop	MI0022764	mmu-mir-6917	1.23013	0.039285	0.338901	1.15058
stem-loop	MI0005521	mmu-mir-92b	1.2119	0.0393472	0.338901	5.39648
stem-loop	MI0022765	mmu-mir-6918	-1.17098	0.0394157	0.338901	5.63839
miRNA	MIMAT0004583	mmu-miR-130b-5p	1.3663	0.0401641	0.344263	1.59199
miRNA	MIMAT0027815	mmu-miR-6957-3p	1.31812	0.0407501	0.348205	1.42236
miRNA	MIMAT0000584	mmu-miR-339-5p	-1.94281	0.0413714	0.351859	4.12111
stem-loop	MI0000404	mmu-mir-34b	1.20696	0.0416337	0.352353	1.1995
miRNA	MIMAT0000376	mmu-miR-298-5p	1.2557	0.0417462	0.352353	6.54851
miRNA	MIMAT0003451	mmu-miR-677-5p	1.12637	0.0420942	0.35374	0.599291
miRNA	MIMAT0027999	mmu-miR-7047-3p	1.52143	0.0422146	0.35374	3.08554
miRNA	MIMAT0000558	mmu-miR-325-5p	1.35717	0.042446	0.35374	1.48807
stem-loop	MI0005504	mmu-mir-466b-3	1.23354	0.0424771	0.35374	0.862583
stem-loop	MI0026044	mmu-mir-8112	-1.39332	0.0426063	0.35374	3.54034
stem-loop	MI0000690	mmu-mir-28a	1.2307	0.0426795	0.35374	3.37094
miRNA	MIMAT0014802	mmu-miR-1264-5p	1.09876	0.0431919	0.354719	0.587591
miRNA	MIMAT0003499	mmu-miR-709	-1.16584	0.0432381	0.354719	11.086
stem-loop	MI0001525	mmu-mir-433	-1.18602	0.043261	0.354719	2.0463
miRNA	MIMAT0025078	mmu-miR-133c	1.17572	0.04343	0.354719	0.691526
miRNA	MIMAT0028068	mmu-miR-7081-5p	-1.60807	0.0434403	0.354719	6.62788
miRNA	MIMAT0017208	mmu-miR-539-3p	-1.22623	0.0436552	0.355423	0.38476
stem-loop	MI0022761	mmu-mir-6914	-1.13126	0.0440331	0.357445	0.452885
miRNA	MIMAT0027924	mmu-miR-7010-5p	-1.16316	0.0441727	0.357527	0.611698
miRNA	MIMAT0016985	mmu-miR-134-3p	-1.20008	0.0451012	0.36362	0.571653
stem-loop	MI0025043	mmu-mir-7243	-1.13803	0.045189	0.36362	0.476629
miRNA	MIMAT0014954	mmu-miR-374c-3p	-1.18008	0.045532	0.365315	0.387494
stem-loop	MI0000557	mmu-let-7a-2	1.14255	0.0462287	0.369336	0.752255
miRNA	MIMAT0004539	mmu-miR-183-3p	1.27098	0.0463008	0.369336	1.4781
miRNA	MIMAT0017036	mmu-miR-148b-5p	-1.21163	0.0464595	0.369534	0.407097
stem-loop	MI0000731	mmu-mir-217	-1.11339	0.0468472	0.371547	0.421252
miRNA	MIMAT0000519	mmu-miR-200a-3p	1.13528	0.0470586	0.371999	0.783224
stem-loop	MI0004671	mmu-mir-467b	1.23925	0.0474366	0.371999	4.34764
stem-loop	MI0022820	mmu-mir-6972	1.24029	0.0477276	0.371999	4.32418
miRNA	MIMAT0029911	mmu-miR-7243-3p	1.11623	0.0478635	0.371999	0.59642
stem-loop	MI0021879	mmu-mir-6351	-1.1447	0.0479902	0.371999	0.688332
miRNA	MIMAT0017083	mmu-miR-133b-5p	-1.13193	0.0480464	0.371999	0.412002
miRNA	MIMAT0029849	mmu-miR-7671-3p	-1.65955	0.0481709	0.371999	5.57835
miRNA	MIMAT0029898	mmu-miR-7686-5p	-1.32447	0.0482858	0.371999	7.22567
miRNA	MIMAT0017209	mmu-miR-541-3p	-1.12606	0.0483758	0.371999	0.577488
stem-loop	MI0000712	mmu-mir-29b-2	1.41817	0.0483921	0.371999	2.12983
stem-loop	MI0000711	mmu-mir-224	-1.13286	0.0483953	0.371999	0.854879
stem-loop	MI0006127	mmu-mir-582	1.15966	0.0485934	0.371999	0.665382
miRNA	MIMAT0000383	mmu-let-7d-5p	1.21646	0.0486564	0.371999	12.3392
stem-loop	MI0000146	mmu-mir-99a	1.1799	0.0490197	0.37323	0.740449
stem-loop	MI0021861	mmu-mir-195b	1.13164	0.0490879	0.37323	0.772768
miRNA	MIMAT0028438	mmu-miR-7235-5p	1.20124	0.0498382	0.376859	7.61268
stem-loop	MI0000569	mmu-mir-21a	1.19968	0.0502141	0.377873	0.816951
stem-loop	MI0006286	mmu-mir-669j	1.16365	0.0502461	0.377873	0.93593
miRNA	MIMAT0027838	mmu-miR-6968-5p	-1.63927	0.0505898	0.378479	8.67691
stem-loop	MI0021862	mmu-mir-6335	1.16692	0.0506707	0.378479	0.792426
stem-loop	MI0022753	mmu-mir-6906	-1.17702	0.0507381	0.378479	0.787583
miRNA	MIMAT0025130	mmu-miR-6384	1.41445	0.0509666	0.378775	1.54401
stem-loop	MI0022358	mmu-mir-6541	1.17898	0.0511749	0.378775	0.799454
miRNA	MIMAT0000551	mmu-miR-323-3p	-1.1251	0.0511895	0.378775	0.506886
stem-loop	MI0004650	mmu-mir-686	-1.07916	0.0517324	0.381769	0.563091
miRNA	MIMAT0027811	mmu-miR-6955-3p	-1.68002	0.0519706	0.382226	3.88667
miRNA	MIMAT0004656	mmu-miR-345-3p	1.66429	0.0520714	0.382226	4.25825
miRNA	MIMAT0027981	mmu-miR-7038-3p	-1.24288	0.0526648	0.385557	5.87525
miRNA	MIMAT0000582	mmu-miR-338-3p	1.23015	0.0530009	0.38578	1.34615
miRNA	MIMAT0027805	mmu-miR-6952-3p	-1.70298	0.053031	0.38578	3.40211
miRNA	MIMAT0003736	mmu-miR-670-5p	1.37383	0.0532483	0.38578	5.72495
miRNA	MIMAT0027994	mmu-miR-7045-5p	-1.27478	0.0532544	0.38578	9.64328
miRNA	MIMAT0000237	mmu-miR-204-5p	1.285	0.0533999	0.385822	1.38298
miRNA	MIMAT0004665	mmu-miR-218-1-3p	-1.15507	0.0535457	0.385865	0.499199
miRNA	MIMAT0028060	mmu-miR-7077-5p	-1.11847	0.0538885	0.387323	0.537767
miRNA	MIMAT0029891	mmu-miR-7684-3p	-1.17752	0.0544587	0.390405	6.36417
miRNA	MIMAT0022386	mmu-miR-5627-3p	-1.23615	0.0548237	0.391092	0.758794
miRNA	MIMAT0014829	mmu-miR-3061-3p	1.65523	0.0548379	0.391092	2.72666
miRNA	MIMAT0019346	mmu-miR-1843b-3p	-1.20863	0.0550571	0.391262	0.70751
miRNA	MIMAT0009412	mmu-miR-1946a	-1.2776	0.0551917	0.391262	5.94224
miRNA	MIMAT0004546	mmu-miR-202-5p	1.12199	0.055287	0.391262	0.738514
stem-loop	MI0008313	mmu-mir-1902	1.30254	0.0557646	0.391351	1.6487
miRNA	MIMAT0029828	mmu-miR-7661-5p	-1.14317	0.0558761	0.391351	0.54387
stem-loop	MI0014037	mmu-mir-3074-1	1.15296	0.055894	0.391351	0.908452
stem-loop	MI0026017	mmu-mir-8090	-1.24875	0.0560086	0.391351	1.33388
stem-loop	MI0000697	mmu-mir-181a-1	1.19061	0.0562016	0.391398	0.902542
miRNA	MIMAT0009446	mmu-miR-1971	-1.14765	0.0562989	0.391398	6.43805
stem-loop	MI0018019	mmu-mir-5110	-1.19476	0.0570089	0.393928	0.816332
miRNA	MIMAT0003182	mmu-miR-494-3p	-1.54727	0.0570215	0.393928	1.61529
miRNA	MIMAT0000371	mmu-miR-293-3p	1.24631	0.057091	0.393928	1.13905
miRNA	MIMAT0007868	mmu-miR-1903	1.60055	0.0577288	0.397222	4.54779
miRNA	MIMAT0017282	mmu-miR-544-5p	-1.11286	0.0579954	0.397222	0.489464
miRNA	MIMAT0028422	mmu-miR-7227-5p	-1.10789	0.0580002	0.397222	0.311585
stem-loop	MI0021944	mmu-mir-6407	1.14628	0.059569	0.406956	1.68554
stem-loop	MI0019183	mmu-mir-1231	-1.18593	0.0598833	0.407956	4.88882
stem-loop	MI0026054	mmu-mir-3473g	-1.1775	0.0600109	0.407956	0.561393
miRNA	MIMAT0028425	mmu-miR-7228-3p	1.25035	0.0605562	0.410651	1.23347
stem-loop	MI0000166	mmu-mir-141	1.18554	0.0608522	0.411647	1.17696
stem-loop	MI0004516	mmu-mir-763	-1.21449	0.0611264	0.412491	0.761546
miRNA	MIMAT0016993	mmu-miR-155-3p	-1.38967	0.0616567	0.412971	1.5598
miRNA	MIMAT0007869	mmu-miR-1899	-1.16963	0.0617083	0.412971	0.674974
stem-loop	MI0000391	mmu-mir-293	-1.17369	0.0617978	0.412971	0.736941
miRNA	MIMAT0027775	mmu-miR-6937-3p	-1.24645	0.0618702	0.412971	0.988944
miRNA	MIMAT0027989	mmu-miR-7042-3p	1.55591	0.0619456	0.412971	1.55114
miRNA	MIMAT0004758	mmu-miR-463-3p	1.17651	0.0621311	0.413209	0.690496
miRNA	MIMAT0014846	mmu-miR-3070a-5p	-1.13784	0.0625521	0.413409	0.622992
miRNA	MIMAT0014848	mmu-miR-3070b-5p	-1.13784	0.0625521	0.413409	0.622992
miRNA	MIMAT0014862	mmu-miR-3077-5p	-1.44559	0.0626105	0.413409	9.43686
miRNA	MIMAT0000706	mmu-miR-362-5p	1.92665	0.0633697	0.417423	4.93038
stem-loop	MI0000692	mmu-mir-100	1.11326	0.063677	0.417764	0.741305
stem-loop	MI0000140	mmu-mir-15b	1.12679	0.0638781	0.417764	0.596692
stem-loop	MI0000704	mmu-mir-320	-1.14665	0.0639662	0.417764	7.7078
miRNA	MIMAT0017273	mmu-miR-421-5p	1.17537	0.0640269	0.417764	0.605012
miRNA	MIMAT0004691	mmu-miR-382-3p	-1.12021	0.064578	0.420366	0.465076
miRNA	MIMAT0022358	mmu-miR-1231-3p	1.41392	0.0650189	0.422241	3.9112
stem-loop	MI0022806	mmu-mir-6959	1.19631	0.0652355	0.422652	2.6675
miRNA	MIMAT0028052	mmu-miR-7073-5p	1.18155	0.0654632	0.423134	0.855681
stem-loop	MI0026040	mmu-mir-1668	-1.13717	0.0656663	0.423456	0.694392
miRNA	MIMAT0014818	mmu-miR-3106-3p	1.11886	0.0659718	0.423861	0.673106
stem-loop	MI0003532	mmu-mir-494	-1.20033	0.0665686	0.423861	1.36215
miRNA	MIMAT0007873	mmu-miR-1896	1.17354	0.0666162	0.423861	5.36631
stem-loop	MI0021585	mmu-mir-6238	-1.15105	0.0667475	0.423861	0.592006
miRNA	MIMAT0001632	mmu-miR-451a	2.23095	0.0669792	0.423861	4.62481
miRNA	MIMAT0005292	mmu-miR-582-3p	-1.09224	0.067099	0.423861	0.521034
stem-loop	MI0009930	mmu-mir-1941	-1.24641	0.0671221	0.423861	0.697109
miRNA	MIMAT0029885	mmu-miR-7682-3p	1.44745	0.0671656	0.423861	8.70788
stem-loop	MI0022826	mmu-mir-6978	1.14906	0.0672649	0.423861	0.980937
miRNA	MIMAT0004626	mmu-miR-18a-3p	1.41678	0.0675983	0.424992	5.62003
miRNA	MIMAT0028014	mmu-miR-7055-5p	1.21774	0.0679558	0.426268	1.15732
miRNA	MIMAT0027868	mmu-miR-6983-5p	1.6142	0.0681318	0.426403	2.31563
miRNA	MIMAT0017004	mmu-miR-206-5p	-1.07798	0.0683314	0.426684	0.450781
stem-loop	MI0019182	mmu-mir-5615-2	-1.09724	0.068937	0.428908	0.431065
stem-loop	MI0000625	mmu-mir-341	-1.25738	0.0689983	0.428908	1.82686
miRNA	MIMAT0004845	mmu-miR-881-5p	-1.15477	0.0696715	0.431522	0.438783
miRNA	MIMAT0025152	mmu-miR-6400	-1.20452	0.0697314	0.431522	5.43904
stem-loop	MI0000389	mmu-mir-291a	1.20297	0.070111	0.432017	0.880417
stem-loop	MI0014037	mmu-mir-3074-1	1.18614	0.0703935	0.432017	1.44816
stem-loop	MI0014042	mmu-mir-3079	-1.152	0.0704078	0.432017	0.618257
miRNA	MIMAT0027104	mmu-miR-5709-3p	1.69941	0.07048	0.432017	4.39625
stem-loop	MI0022882	mmu-mir-7033	-1.36812	0.0705941	0.432017	3.69095
miRNA	MIMAT0027729	mmu-miR-6914-3p	1.62443	0.0713761	0.434056	2.07198
miRNA	MIMAT0025584	mmu-miR-6539	1.09872	0.0714798	0.434056	0.627915
stem-loop	MI0026035	mmu-mir-8105	-1.26426	0.0715529	0.434056	0.838123
miRNA	MIMAT0001546	mmu-miR-450a-5p	1.1586	0.0716924	0.434056	0.937146
stem-loop	MI0014030	mmu-mir-3068	-1.34498	0.0727108	0.438583	0.581734
miRNA	MIMAT0027756	mmu-miR-6928-5p	-1.17247	0.0727793	0.438583	0.729034
miRNA	MIMAT0003732	mmu-miR-668-3p	-1.64472	0.0731625	0.439337	1.98275
miRNA	MIMAT0028090	mmu-miR-7092-5p	-1.18941	0.0732271	0.439337	0.679242
stem-loop	MI0000709	mmu-mir-221	1.13382	0.073382	0.439337	0.806304
miRNA	MIMAT0027986	mmu-miR-7041-5p	-1.11856	0.0735807	0.439525	0.554444
miRNA	MIMAT0000129	mmu-miR-30a-3p	1.35026	0.0737956	0.439525	1.66119
miRNA	MIMAT0028440	mmu-miR-7236-5p	1.28667	0.0740505	0.439525	5.83477
miRNA	MIMAT0017023	mmu-miR-98-3p	1.1567	0.0744364	0.439924	0.75549
miRNA	MIMAT0000674	mmu-miR-181c-5p	1.67138	0.074623	0.440085	2.24964
miRNA	MIMAT0029856	mmu-miR-7674-5p	-1.25898	0.0748439	0.440446	5.31481
miRNA	MIMAT0004781	mmu-miR-532-3p	-1.78246	0.0751599	0.440613	5.58548
stem-loop	MI0000575	mmu-mir-26b	1.26156	0.0753738	0.440613	2.30204
miRNA	MIMAT0027996	mmu-miR-7046-5p	-1.19465	0.0755109	0.440613	5.75183
miRNA	MIMAT0003461	mmu-miR-683	1.32421	0.07572	0.440901	5.86142
stem-loop	MI0000546	mmu-mir-19b-2	1.13467	0.0764585	0.442754	0.642196
miRNA	MIMAT0025077	mmu-miR-6335	-1.0968	0.0764649	0.442754	0.424281
stem-loop	MI0006285	mmu-mir-1187	1.11456	0.0765984	0.442754	0.810754
miRNA	MIMAT0028409	mmu-miR-7220-3p	1.1774	0.0766799	0.442754	0.666015
stem-loop	MI0014101	mmu-mir-3104	-1.22106	0.0774071	0.44602	0.658219
miRNA	MIMAT0020367	mmu-miR-3473b	-1.16886	0.0776891	0.446712	11.7316
miRNA	MIMAT0027743	mmu-miR-6921-3p	1.26948	0.0780124	0.447638	3.91166
miRNA	MIMAT0027937	mmu-miR-7016-3p	-1.2949	0.0793926	0.453368	6.55041
miRNA	MIMAT0004861	mmu-miR-877-5p	1.2176	0.0794538	0.453368	6.09434
miRNA	MIMAT0029822	mmu-miR-7658-5p	-1.12349	0.0796674	0.453368	8.006
stem-loop	MI0004653	mmu-mir-688	-1.14092	0.0797583	0.453368	0.884649
stem-loop	MI0004118	mmu-mir-1224	1.10513	0.0798654	0.453368	0.631313
miRNA	MIMAT0002106	mmu-miR-465a-5p	1.49272	0.0800624	0.453368	2.16757
stem-loop	MI0000714	mmu-mir-199b	-1.11974	0.0801607	0.453368	0.582822
miRNA	MIMAT0014896	mmu-miR-3087-3p	-1.25372	0.0805527	0.454508	1.00045
miRNA	MIMAT0004572	mmu-miR-290a-3p	1.07808	0.0810043	0.454508	0.641992
stem-loop	MI0023708	mmu-mir-7213	-1.1502	0.0810325	0.454508	0.741269
miRNA	MIMAT0000659	mmu-miR-212-3p	-1.25735	0.0812509	0.454508	1.15189
stem-loop	MI0005519	mmu-mir-590	1.05582	0.0813236	0.454508	0.603191
stem-loop	MI0000698	mmu-mir-214	1.24582	0.0813504	0.454508	1.70458
miRNA	MIMAT0027857	mmu-miR-6977-3p	1.38115	0.0816454	0.455235	2.5984
stem-loop	MI0018028	mmu-mir-5119	-1.13393	0.0818416	0.455409	0.592189
miRNA	MIMAT0028086	mmu-miR-7090-5p	1.13526	0.0821823	0.456384	0.675188
stem-loop	MI0000250	mmu-mir-207	-1.38259	0.0825972	0.457157	3.77158
stem-loop	MI0022844	mmu-mir-6996	1.10643	0.0827701	0.457157	0.888452
miRNA	MIMAT0000369	mmu-miR-292-5p	1.27161	0.0830849	0.457157	1.02406
miRNA	MIMAT0004839	mmu-miR-743b-5p	-1.14921	0.083089	0.457157	0.533066
miRNA	MIMAT0017030	mmu-miR-328-5p	-1.40993	0.0832586	0.457157	7.95772
stem-loop	MI0022750	mmu-mir-6903	1.15572	0.0833152	0.457157	1.09204
stem-loop	MI0000250	mmu-mir-207	-1.29709	0.0835736	0.457665	3.72029
miRNA	MIMAT0025165	mmu-miR-6412	1.49591	0.084047	0.458296	3.11247
miRNA	MIMAT0029905	mmu-miR-1258-3p	-1.12489	0.0841374	0.458296	0.581518
miRNA	MIMAT0014960	mmu-miR-3113-3p	1.14828	0.0841869	0.458296	5.66466
miRNA	MIMAT0009430	mmu-miR-1957a	-1.15109	0.0845483	0.458454	0.630209
stem-loop	MI0022804	mmu-mir-6957	-1.12035	0.0850263	0.459522	0.671232
miRNA	MIMAT0014878	mmu-miR-3085-5p	1.32706	0.0853535	0.459522	1.4855
stem-loop	MI0022922	mmu-mir-7072	-1.12683	0.0853881	0.459522	0.708095
miRNA	MIMAT0022931	mmu-miR-702-5p	1.26744	0.0854112	0.459522	7.29488
miRNA	MIMAT0014807	mmu-miR-344d-3-5p	-1.0914	0.0860339	0.461972	0.337472
miRNA	MIMAT0028415	mmu-miR-7223-3p	-1.11093	0.0862412	0.462186	0.331766
miRNA	MIMAT0014836	mmu-miR-3065-5p	-1.38209	0.0868402	0.46382	4.94322
miRNA	MIMAT0000374	mmu-miR-296-5p	-1.19412	0.0870306	0.46382	1.04762
miRNA	MIMAT0003387	mmu-miR-376a-5p	1.06813	0.0871241	0.46382	0.506759
miRNA	MIMAT0003172	mmu-miR-542-3p	-1.07853	0.0872184	0.46382	0.45444
miRNA	MIMAT0017257	mmu-miR-701-3p	-1.10011	0.0886718	0.469739	0.484557
miRNA	MIMAT0028030	mmu-miR-7063-5p	-1.63391	0.089168	0.470546	3.72939
miRNA	MIMAT0003467	mmu-miR-688	-1.06995	0.0893519	0.470546	0.457689
miRNA	MIMAT0031412	mmu-miR-8107	1.37443	0.0898501	0.470546	3.16036
miRNA	MIMAT0017277	mmu-miR-504-3p	-1.26091	0.0903074	0.470546	5.27777
stem-loop	MI0026031	mmu-mir-8101	-1.12413	0.0905338	0.470546	6.70717
miRNA	MIMAT0004931	mmu-miR-466d-3p	1.23842	0.0906922	0.470546	0.92844
miRNA	MIMAT0025136	mmu-miR-5124b	-1.16824	0.090923	0.470546	0.620022
stem-loop	MI0019186	mmu-mir-5618	-1.12763	0.0910855	0.470546	0.611579
miRNA	MIMAT0014863	mmu-miR-3077-3p	-1.29582	0.0911738	0.470546	4.27033
miRNA	MIMAT0028079	mmu-miR-7086-3p	-1.14078	0.0912568	0.470546	0.414448
stem-loop	MI0022810	mmu-mir-6963	-1.17781	0.0913085	0.470546	0.64883
miRNA	MIMAT0027859	mmu-miR-6978-3p	1.27277	0.0914409	0.470546	1.56347
miRNA	MIMAT0003188	mmu-miR-503-5p	1.50743	0.0914562	0.470546	3.85728
miRNA	MIMAT0017011	mmu-miR-30d-3p	-1.16323	0.0916161	0.470546	0.872348
stem-loop	MI0009991	mmu-mir-1839	1.16995	0.0916175	0.470546	2.88046
miRNA	MIMAT0015643	mmu-miR-3472	-1.5353	0.0918473	0.470546	2.91674
miRNA	MIMAT0014951	mmu-miR-3110-5p	1.1604	0.0919575	0.470546	0.880735
stem-loop	MI0022895	mmu-mir-7046	-1.18463	0.0922039	0.470546	0.874246
miRNA	MIMAT0025103	mmu-miR-6360	-1.2203	0.0923911	0.470546	1.00884
miRNA	MIMAT0014880	mmu-miR-3086-5p	-1.10195	0.0926115	0.470546	0.479289
stem-loop	MI0001638	mmu-mir-448	1.2487	0.0926996	0.470546	1.85093
miRNA	MIMAT0014844	mmu-miR-3069-5p	-1.06953	0.0927452	0.470546	0.460741
miRNA	MIMAT0005859	mmu-miR-1198-5p	1.15237	0.0933087	0.472536	8.15016
miRNA	MIMAT0027886	mmu-miR-6992-5p	1.43923	0.0938208	0.473521	4.82086
stem-loop	MI0005450	mmu-mir-181d	1.2984	0.0938463	0.473521	3.28288
miRNA	MIMAT0017069	mmu-miR-128-2-5p	-1.65446	0.0944727	0.475615	1.99455
miRNA	MIMAT0004704	mmu-miR-335-3p	-1.13133	0.094606	0.475615	0.595602
miRNA	MIMAT0004622	mmu-let-7c-1-3p	1.13463	0.094833	0.475889	0.697762
miRNA	MIMAT0027829	mmu-miR-6964-3p	1.1606	0.0950811	0.476268	0.957261
stem-loop	MI0005512	mmu-mir-467c	1.18232	0.0960515	0.479689	5.56104
stem-loop	MI0026019	mmu-mir-8092	-1.17914	0.0962063	0.479689	0.880438
miRNA	MIMAT0028414	mmu-miR-7223-5p	1.24175	0.0962855	0.479689	4.54537
miRNA	MIMAT0004889	mmu-miR-504-5p	-1.20503	0.0965015	0.479899	1.2768
miRNA	MIMAT0005832	mmu-miR-669g	1.63488	0.0971782	0.48134	4.20474
miRNA	MIMAT0027929	mmu-miR-7012-3p	-1.15818	0.0972799	0.48134	4.34963
miRNA	MIMAT0031424	mmu-miR-8118	-1.13234	0.0973145	0.48134	0.439748
miRNA	MIMAT0004629	mmu-miR-22-5p	1.57682	0.0978876	0.483309	3.09029
miRNA	MIMAT0029896	mmu-miR-7685-5p	-1.08709	0.0984565	0.48525	0.539007
stem-loop	MI0005476	mmu-mir-883a	-1.15798	0.0988811	0.485298	0.563511
miRNA	MIMAT0028420	mmu-miR-7226-5p	1.36039	0.098935	0.485298	1.6236
miRNA	MIMAT0003509	mmu-miR-501-3p	-1.1555	0.0989937	0.485298	8.10849
stem-loop	MI0021909	mmu-mir-6378	-1.17255	0.0992246	0.485567	1.3811
stem-loop	MI0023712	mmu-mir-7217	-1.1576	0.099606	0.486571	1.04737
stem-loop	MI0004133	mmu-mir-671	1.14392	0.099855	0.486926	0.864509
miRNA	MIMAT0027802	mmu-miR-6951-5p	1.215	0.100257	0.488023	1.07395
miRNA	MIMAT0009404	mmu-miR-1940	1.37756	0.100723	0.488674	3.81103
miRNA	MIMAT0027836	mmu-miR-6967-5p	1.1676	0.100766	0.488674	1.27106
stem-loop	MI0000586	mmu-mir-98	1.21013	0.100922	0.488674	2.88656
miRNA	MIMAT0029874	mmu-miR-7680-5p	-1.10777	0.101466	0.49025	0.418548
miRNA	MIMAT0014879	mmu-miR-3085-3p	-1.30984	0.101602	0.49025	2.1622
miRNA	MIMAT0027977	mmu-miR-7036-3p	-1.22018	0.102137	0.491629	0.956688
miRNA	MIMAT0028088	mmu-miR-7091-5p	-1.31435	0.102245	0.491629	0.752669
miRNA	MIMAT0029841	mmu-miR-7667-3p	-1.44356	0.102604	0.492246	3.31498
stem-loop	MI0014051	mmu-mir-669d-2	1.22382	0.10273	0.492246	1.5643
stem-loop	MI0025003	mmu-mir-7663	1.10543	0.102924	0.492324	0.550175
stem-loop	MI0000713	mmu-mir-199a-2	-1.13197	0.103417	0.493087	0.529001
miRNA	MIMAT0017210	mmu-miR-547-5p	-1.12057	0.103441	0.493087	0.560902
miRNA	MIMAT0014959	mmu-miR-3113-5p	1.28894	0.103849	0.494177	4.22203
miRNA	MIMAT0003892	mmu-miR-762	-1.43042	0.104185	0.494916	10.6657
miRNA	MIMAT0022361	mmu-miR-5617-5p	-1.2367	0.104363	0.494916	0.69466
miRNA	MIMAT0000517	mmu-miR-192-5p	-1.3682	0.10456	0.495003	1.07225
stem-loop	MI0009966	mmu-mir-1969	-1.10992	0.104843	0.495045	0.655017
stem-loop	MI0016977	mmu-mir-3968	1.18166	0.105114	0.495045	0.752161
stem-loop	MI0016963	mmu-mir-3960	-1.31445	0.105176	0.495045	0.823533
miRNA	MIMAT0020605	mmu-miR-5098	1.29288	0.105356	0.495045	1.4652
miRNA	MIMAT0003464	mmu-miR-686	-1.12121	0.105584	0.495045	0.350015
stem-loop	MI0023710	mmu-mir-7215	1.14498	0.105645	0.495045	0.726691
miRNA	MIMAT0017351	mmu-miR-1981-3p	-1.23219	0.10649	0.497594	1.27663
miRNA	MIMAT0027954	mmu-miR-7025-5p	-1.24381	0.106576	0.497594	5.94768
miRNA	MIMAT0014918	mmu-miR-3098-3p	-1.23292	0.10673	0.497594	6.55786
stem-loop	MI0021880	mmu-mir-6352	1.21583	0.107566	0.500054	1.42685
stem-loop	MI0006305	mmu-mir-1197	1.12342	0.10762	0.500054	0.784956
miRNA	MIMAT0004524	mmu-miR-30b-3p	1.36701	0.108141	0.500862	4.49321
stem-loop	MI0021908	mmu-let-7j	1.25065	0.108324	0.500862	0.953721
stem-loop	MI0014098	mmu-mir-344f	-1.13267	0.108424	0.500862	0.61669
miRNA	MIMAT0004659	mmu-miR-10a-3p	1.27165	0.10852	0.500862	1.20366
miRNA	MIMAT0004531	mmu-miR-135a-1-3p	-1.4929	0.108793	0.501283	3.5467
miRNA	MIMAT0000528	mmu-miR-18a-5p	-1.95199	0.109769	0.504173	2.56234
stem-loop	MI0014092	mmu-mir-3100	1.16117	0.109785	0.504173	1.08123
miRNA	MIMAT0027737	mmu-miR-6918-3p	-1.22682	0.110095	0.504754	5.79065
stem-loop	MI0002405	mmu-mir-470	1.13818	0.111148	0.507962	0.732366
miRNA	MIMAT0014804	mmu-miR-1249-5p	-1.2812	0.111223	0.507962	5.67522
miRNA	MIMAT0003471	mmu-miR-692	1.08533	0.111576	0.507962	0.504887
miRNA	MIMAT0022359	mmu-miR-5616-5p	-1.15277	0.111592	0.507962	0.316295
stem-loop	MI0021867	mmu-mir-6339	-1.13912	0.111844	0.507962	1.3492
stem-loop	MI0024989	mmu-mir-7651	1.1298	0.11193	0.507962	0.773863
miRNA	MIMAT0004852	mmu-miR-190b-5p	1.20123	0.112348	0.507962	1.02603
miRNA	MIMAT0017180	mmu-miR-449a-3p	-1.1489	0.112542	0.507962	0.45832
stem-loop	MI0000726	mmu-mir-128-2	1.12906	0.112551	0.507962	0.845326
miRNA	MIMAT0029876	mmu-miR-6715-5p	-1.15699	0.112635	0.507962	0.513199
miRNA	MIMAT0004938	mmu-miR-875-3p	-1.08291	0.113468	0.508585	0.366268
miRNA	MIMAT0000565	mmu-miR-328-3p	-1.58357	0.113483	0.508585	6.90383
miRNA	MIMAT0028394	mmu-miR-7213-5p	1.10944	0.113612	0.508585	0.8427
miRNA	MIMAT0025082	mmu-miR-6339	1.30085	0.113688	0.508585	2.02604
miRNA	MIMAT0031410	mmu-miR-3535	-1.34079	0.113751	0.508585	5.12028
miRNA	MIMAT0022370	mmu-miR-5621-3p	-1.20525	0.113973	0.508585	0.554711
stem-loop	MI0000592	mmu-mir-323	-1.07055	0.114093	0.508585	0.475552
stem-loop	MI0026020	mmu-mir-8093	-1.21016	0.114247	0.508585	3.17832
miRNA	MIMAT0027806	mmu-miR-6953-5p	-1.33527	0.114523	0.508976	7.07813
miRNA	MIMAT0003502	mmu-miR-712-5p	-1.97388	0.115142	0.508976	2.00634
miRNA	MIMAT0017206	mmu-miR-486-3p	1.37345	0.115429	0.508976	4.23069
stem-loop	MI0000392	mmu-mir-294	-1.10197	0.115609	0.508976	0.65785
stem-loop	MI0004645	mmu-mir-449c	1.15524	0.1158	0.508976	1.13712
stem-loop	MI0023731	mmu-mir-7236	1.13448	0.115802	0.508976	1.07044
stem-loop	MI0004689	mmu-mir-705	-1.07869	0.115807	0.508976	0.612783
stem-loop	MI0021921	mmu-mir-5124b	1.14803	0.115826	0.508976	1.05876
miRNA	MIMAT0004932	mmu-miR-878-5p	1.08295	0.115995	0.508976	0.583996
miRNA	MIMAT0017278	mmu-miR-92b-5p	1.1466	0.116516	0.509738	6.80434
miRNA	MIMAT0027842	mmu-miR-6970-5p	-1.43689	0.116609	0.509738	5.92402
miRNA	MIMAT0004753	mmu-miR-431-3p	-1.24625	0.116745	0.509738	1.49725
stem-loop	MI0002402	mmu-mir-467a-1	1.22384	0.116907	0.509738	4.41477
miRNA	MIMAT0004634	mmu-miR-31-3p	1.683	0.117314	0.510707	3.02032
stem-loop	MI0006128	mmu-mir-467e	1.20746	0.1175	0.510707	7.89924
stem-loop	MI0000566	mmu-mir-16-2	-1.10316	0.11774	0.510945	0.716418
miRNA	MIMAT0014845	mmu-miR-3069-3p	-1.30419	0.118727	0.514215	1.17093
miRNA	MIMAT0003462	mmu-miR-684	-1.11908	0.118866	0.514215	0.470669
stem-loop	MI0000696	mmu-mir-212	-1.15638	0.119365	0.51425	0.594463
miRNA	MIMAT0025133	mmu-miR-6386	1.22481	0.119458	0.51425	5.18659
miRNA	MIMAT0009423	mmu-miR-1952	-1.25095	0.119607	0.51425	0.786065
stem-loop	MI0022799	mmu-mir-6952	-1.191	0.119824	0.51425	1.42945
miRNA	MIMAT0004789	mmu-miR-450a-2-3p	1.42013	0.119986	0.51425	1.82542
stem-loop	MI0005476	mmu-mir-883a	-1.17594	0.120007	0.51425	0.570378
miRNA	MIMAT0003898	mmu-miR-760-3p	1.16421	0.120178	0.51425	7.26633
miRNA	MIMAT0027837	mmu-miR-6967-3p	1.19533	0.120405	0.514426	0.862723
stem-loop	MI0014082	mmu-mir-3089	-1.19739	0.120729	0.515013	0.565248
stem-loop	MI0019182	mmu-mir-5615-2	-1.0936	0.120995	0.515348	0.465683
miRNA	MIMAT0003474	mmu-miR-694	1.15788	0.121562	0.516966	0.831855
miRNA	MIMAT0022380	mmu-miR-5625-3p	-1.17299	0.121967	0.517112	0.881162
miRNA	MIMAT0029832	mmu-miR-7663-5p	-1.1199	0.121971	0.517112	0.519404
miRNA	MIMAT0028025	mmu-miR-7060-3p	-1.12381	0.122194	0.517262	0.374617
miRNA	MIMAT0000664	mmu-miR-219a-5p	-1.11195	0.123048	0.520081	0.483059
stem-loop	MI0021910	mmu-mir-6379	1.13849	0.123865	0.522735	0.935742
miRNA	MIMAT0027712	mmu-miR-6906-5p	-1.26959	0.124112	0.522974	4.78909
stem-loop	MI0025039	mmu-mir-7687	-1.13944	0.124593	0.524201	1.81199
stem-loop	MI0021920	mmu-mir-6388	1.14222	0.12522	0.525005	0.947034
miRNA	MIMAT0000766	mmu-miR-335-5p	1.13311	0.125236	0.525005	0.660662
miRNA	MIMAT0005845	mmu-miR-466k	1.35445	0.12543	0.525005	5.91862
miRNA	MIMAT0020639	mmu-miR-5128	-1.19109	0.125545	0.525005	10.12
miRNA	MIMAT0017040	mmu-miR-350-5p	1.23854	0.125902	0.525703	1.23916
miRNA	MIMAT0029890	mmu-miR-7684-5p	-1.49801	0.127659	0.531605	2.5931
miRNA	MIMAT0003375	mmu-miR-302c-5p	-1.10307	0.127701	0.531605	0.392953
stem-loop	MI0014095	mmu-mir-344b	1.09625	0.129209	0.536646	0.743647
stem-loop	MI0022823	mmu-mir-6975	1.11382	0.129337	0.536646	0.712827
miRNA	MIMAT0000745	mmu-miR-380-3p	1.13933	0.129495	0.536646	0.683522
miRNA	MIMAT0014854	mmu-miR-3073a-5p	-1.11243	0.129932	0.537157	0.46618
miRNA	MIMAT0020610	mmu-miR-5103	-1.36153	0.130008	0.537157	0.938526
stem-loop	MI0000799	mmu-mir-382	1.10797	0.13098	0.539826	0.648677
miRNA	MIMAT0012773	mmu-miR-767	-1.17848	0.131368	0.539826	0.510075
miRNA	MIMAT0019345	mmu-miR-1843b-5p	1.56217	0.131394	0.539826	2.89994
miRNA	MIMAT0003891	mmu-miR-770-3p	-1.3395	0.131472	0.539826	3.95238
miRNA	MIMAT0025176	mmu-miR-6420	1.09913	0.131824	0.539826	0.603759
stem-loop	MI0009949	mmu-mir-1954	1.2039	0.131868	0.539826	1.49313
miRNA	MIMAT0027971	mmu-miR-7033-3p	1.1657	0.132023	0.539826	0.765509
miRNA	MIMAT0000235	mmu-miR-202-3p	1.09889	0.132472	0.540068	0.57695
stem-loop	MI0000259	mmu-mir-30e	1.13669	0.132473	0.540068	0.83374
stem-loop	MI0021923	mmu-mir-378c	1.09297	0.133111	0.541867	1.008
miRNA	MIMAT0027833	mmu-miR-3547-3p	1.11975	0.133717	0.543534	1.10986
miRNA	MIMAT0003507	mmu-miR-500-3p	1.38226	0.1342	0.544696	6.28674
stem-loop	MI0000588	mmu-mir-103-2	1.11835	0.134515	0.545169	0.59909
miRNA	MIMAT0014923	mmu-miR-344e-5p	-1.39689	0.135148	0.546133	1.86257
miRNA	MIMAT0022383	mmu-miR-344h-5p	-1.39689	0.135148	0.546133	1.86257
stem-loop	MI0022774	mmu-mir-6927	-1.17929	0.136365	0.550243	2.32143
stem-loop	MI0014044	mmu-mir-3081	-1.22648	0.137262	0.552028	1.98178
miRNA	MIMAT0000748	mmu-miR-383-5p	1.30818	0.137412	0.552028	6.47334
miRNA	MIMAT0027695	mmu-miR-6897-3p	1.3129	0.138063	0.552028	2.66094
miRNA	MIMAT0009398	mmu-miR-1934-5p	-1.43746	0.138191	0.552028	1.56586
stem-loop	MI0014093	mmu-mir-3101	1.12353	0.138316	0.552028	0.950001
miRNA	MIMAT0003733	mmu-miR-665-3p	-1.57529	0.138475	0.552028	3.20815
stem-loop	MI0005205	mmu-mir-741	1.06879	0.138513	0.552028	0.605635
miRNA	MIMAT0016987	mmu-miR-138-2-3p	1.18747	0.13857	0.552028	0.84287
stem-loop	MI0022838	mmu-mir-6990	-1.18831	0.138629	0.552028	1.5547
miRNA	MIMAT0028419	mmu-miR-7225-3p	1.22101	0.138807	0.552028	1.37192
miRNA	MIMAT0027870	mmu-miR-6984-5p	1.20942	0.139017	0.552068	1.52869
stem-loop	MI0004642	mmu-mir-680-3	-1.14919	0.139617	0.553087	1.38409
stem-loop	MI0023734	mmu-mir-7239	1.08529	0.139674	0.553087	0.69349
miRNA	MIMAT0025091	mmu-miR-6348	1.43176	0.139996	0.553184	1.88492
stem-loop	MI0021887	mmu-mir-6359	1.09848	0.14025	0.553184	0.752138
stem-loop	MI0016966	mmu-mir-28c	-1.14074	0.140505	0.553184	0.559874
miRNA	MIMAT0027343	mmu-miR-6516-5p	-1.26038	0.140568	0.553184	1.34593
miRNA	MIMAT0029873	mmu-miR-7679-3p	-1.17549	0.140844	0.553184	0.728719
miRNA	MIMAT0014851	mmu-miR-3071-3p	-1.09494	0.140907	0.553184	0.483477
stem-loop	MI0021889	mmu-mir-6361	-1.17714	0.141143	0.553184	1.22382
stem-loop	MI0021943	mmu-mir-6406	-1.12706	0.141704	0.553184	0.914493
miRNA	MIMAT0031418	mmu-miR-8112	1.32871	0.141744	0.553184	1.67139
miRNA	MIMAT0001094	mmu-miR-412-3p	-1.10337	0.141786	0.553184	0.646832
stem-loop	MI0005553	mmu-mir-877	-1.121	0.142022	0.553184	0.88308
miRNA	MIMAT0014922	mmu-miR-3101-3p	1.41268	0.142195	0.553184	2.62077
stem-loop	MI0025041	mmu-mir-7688	1.18752	0.142305	0.553184	1.03882
stem-loop	MI0000630	mmu-mir-344-1	1.14443	0.142798	0.554322	0.879514
miRNA	MIMAT0003514	mmu-miR-718	-1.32382	0.1432	0.554539	1.23001
stem-loop	MI0005556	mmu-mir-598	-1.15136	0.143853	0.554539	2.24843
stem-loop	MI0021883	mmu-mir-6355	1.13453	0.143973	0.554539	0.643075
miRNA	MIMAT0027739	mmu-miR-6919-3p	1.39308	0.144192	0.554539	2.34267
miRNA	MIMAT0017349	mmu-miR-1964-5p	-1.50919	0.14465	0.554539	0.987262
miRNA	MIMAT0029793	mmu-miR-6546-3p	-1.22172	0.144677	0.554539	0.772641
miRNA	MIMAT0000152	mmu-miR-140-3p	-1.12981	0.145324	0.554539	10.6151
stem-loop	MI0021898	mmu-mir-6369	-1.22934	0.145453	0.554539	1.27537
miRNA	MIMAT0027794	mmu-miR-6947-5p	1.15048	0.145473	0.554539	1.65053
miRNA	MIMAT0002112	mmu-miR-471-5p	-1.12269	0.14563	0.554539	0.380052
miRNA	MIMAT0022374	mmu-miR-5623-3p	1.45371	0.145649	0.554539	3.93354
miRNA	MIMAT0028004	mmu-miR-7050-5p	-1.4148	0.145733	0.554539	2.83905
stem-loop	MI0003517	mmu-mir-546	1.13878	0.145829	0.554539	1.05574
miRNA	MIMAT0027699	mmu-miR-6899-3p	1.41056	0.145986	0.554539	2.19977
miRNA	MIMAT0003190	mmu-miR-291b-3p	1.17591	0.145989	0.554539	0.950287
stem-loop	MI0021886	mmu-mir-6358	-1.12111	0.146069	0.554539	0.858661
miRNA	MIMAT0003513	mmu-miR-505-3p	1.44743	0.146658	0.555399	2.68792
miRNA	MIMAT0014886	mmu-miR-466o-3p	-1.08352	0.146918	0.555399	0.534675
stem-loop	MI0006302	mmu-mir-467h	1.30156	0.147111	0.555399	8.67893
miRNA	MIMAT0020632	mmu-miR-3473d	-1.14522	0.147123	0.555399	6.75806
miRNA	MIMAT0000218	mmu-miR-24-1-5p	-1.18589	0.147301	0.555399	0.69844
stem-loop	MI0018046	mmu-mir-5134	-1.1053	0.147823	0.556018	1.44072
stem-loop	MI0014096	mmu-mir-344c	1.08724	0.147869	0.556018	0.70996
miRNA	MIMAT0027790	mmu-miR-6945-5p	-1.74389	0.148833	0.556712	3.38757
miRNA	MIMAT0027840	mmu-miR-6969-5p	-1.1158	0.14895	0.556712	0.945086
stem-loop	MI0000562	mmu-let-7f-1	1.14661	0.148971	0.556712	0.991844
stem-loop	MI0000152	mmu-mir-125b-2	1.21523	0.149051	0.556712	1.20667
stem-loop	MI0019319	mmu-mir-5710	1.17686	0.149062	0.556712	1.5404
miRNA	MIMAT0017075	mmu-miR-361-3p	1.41364	0.149402	0.55723	3.81356
stem-loop	MI0022845	mmu-mir-6997	-1.11648	0.149912	0.557401	0.605624
miRNA	MIMAT0003494	mmu-miR-704	-1.19636	0.150027	0.557401	5.23245
miRNA	MIMAT0029877	mmu-miR-6715-3p	1.54959	0.150054	0.557401	3.77258
miRNA	MIMAT0007875	mmu-miR-1898	1.2105	0.150525	0.558274	1.02819
stem-loop	MI0004589	mmu-mir-496a	-1.08152	0.150861	0.558274	1.479
miRNA	MIMAT0029853	mmu-miR-7673-3p	-1.11703	0.151085	0.558274	0.495532
miRNA	MIMAT0017048	mmu-miR-107-5p	1.39798	0.151098	0.558274	2.02199
stem-loop	MI0021591	mmu-mir-6244	-1.08404	0.151306	0.558297	0.583312
miRNA	MIMAT0031404	mmu-miR-497b	1.39508	0.151858	0.558816	1.62967
stem-loop	MI0022793	mmu-mir-6946	-1.15735	0.152027	0.558816	1.03617
stem-loop	MI0000800	mmu-mir-383	-1.12239	0.152174	0.558816	2.43703
miRNA	MIMAT0028389	mmu-miR-7210-3p	1.15845	0.152257	0.558816	0.76593
miRNA	MIMAT0028005	mmu-miR-7050-3p	1.29606	0.152607	0.559356	1.51197
miRNA	MIMAT0004934	mmu-miR-872-5p	1.14054	0.153156	0.55993	0.685655
miRNA	MIMAT0027947	mmu-miR-7021-3p	-1.27437	0.153169	0.55993	5.96091
miRNA	MIMAT0000678	mmu-miR-7b-5p	1.24813	0.153853	0.56121	1.7633
miRNA	MIMAT0000743	mmu-miR-379-5p	1.1547	0.153963	0.56121	0.736998
miRNA	MIMAT0005858	mmu-miR-1197-3p	-1.07088	0.154129	0.56121	0.399227
miRNA	MIMAT0017054	mmu-miR-216a-3p	1.14923	0.154797	0.562652	0.942615
miRNA	MIMAT0028007	mmu-miR-7051-3p	1.32732	0.154933	0.562652	8.14956
stem-loop	MI0003536	mmu-mir-20b	1.28757	0.155192	0.562851	2.27783
stem-loop	MI0024984	mmu-mir-7646	1.14073	0.155776	0.564229	0.97738
miRNA	MIMAT0027713	mmu-miR-6906-3p	1.44381	0.156141	0.564808	2.3857
miRNA	MIMAT0000665	mmu-miR-223-3p	-1.29867	0.156899	0.564808	6.75316
stem-loop	MI0014039	mmu-mir-3076	1.15121	0.156904	0.564808	4.38254
miRNA	MIMAT0004542	mmu-miR-191-3p	1.26195	0.156988	0.564808	1.77313
miRNA	MIMAT0029837	mmu-miR-7665-3p	-1.12836	0.157147	0.564808	0.781213
stem-loop	MI0014083	mmu-mir-3090	1.19593	0.157164	0.564808	1.04506
stem-loop	MI0021919	mmu-mir-6387	-1.13716	0.157452	0.565109	1.51862
miRNA	MIMAT0031394	mmu-miR-8093	-1.3526	0.15864	0.567967	2.03947
miRNA	MIMAT0014904	mmu-miR-3091-3p	-1.1525	0.158782	0.567967	0.407855
miRNA	MIMAT0001537	mmu-miR-429-3p	1.12611	0.158866	0.567967	0.95181
miRNA	MIMAT0022988	mmu-miR-5132-3p	-1.14167	0.159245	0.568585	0.892314
miRNA	MIMAT0017267	mmu-miR-190b-3p	1.09187	0.159557	0.568612	0.664749
miRNA	MIMAT0029868	mmu-miR-7677-5p	-1.49652	0.159665	0.568612	2.48378
stem-loop	MI0014085	mmu-mir-3092	-1.16583	0.159888	0.568674	1.13247
stem-loop	MI0005508	mmu-mir-466f-2	1.19087	0.16043	0.569866	1.0204
stem-loop	MI0022892	mmu-mir-7043	-1.16999	0.160895	0.570583	0.860407
stem-loop	MI0009958	mmu-mir-1961	-1.12476	0.161139	0.570583	0.608218
miRNA	MIMAT0020644	mmu-miR-5133	-1.37467	0.161288	0.570583	1.9637
stem-loop	MI0003491	mmu-mir-484	-1.38291	0.161479	0.570583	6.25238
miRNA	MIMAT0014857	mmu-miR-3074-1-3p	-1.11692	0.161665	0.570583	0.641292
stem-loop	MI0022762	mmu-mir-6915	-1.15217	0.161972	0.570935	0.777117
stem-loop	MI0018030	mmu-mir-5121	1.20803	0.163022	0.573905	1.24263
miRNA	MIMAT0003166	mmu-miR-546	1.19632	0.16374	0.575697	1.26278
miRNA	MIMAT0017050	mmu-miR-32-3p	1.38164	0.164638	0.577718	5.67212
stem-loop	MI0026050	mmu-mir-8118	1.10785	0.164733	0.577718	0.857952
miRNA	MIMAT0003488	mmu-miR-698-3p	1.39995	0.16495	0.577744	2.13722
stem-loop	MI0021863	mmu-mir-133c	1.10689	0.165239	0.578021	1.04922
miRNA	MIMAT0005444	mmu-miR-218-2-3p	-1.10909	0.165886	0.578433	0.727488
stem-loop	MI0005517	mmu-mir-568	1.19277	0.166528	0.578433	3.43005
stem-loop	MI0021905	mmu-mir-6376	-1.148	0.166571	0.578433	0.82606
stem-loop	MI0006296	mmu-mir-1191	1.15304	0.166816	0.578433	1.42846
miRNA	MIMAT0004850	mmu-miR-883b-5p	-1.21626	0.166843	0.578433	0.800906
miRNA	MIMAT0000544	mmu-miR-129-2-3p	-1.15889	0.166884	0.578433	1.04325
miRNA	MIMAT0004826	mmu-miR-146b-3p	1.14997	0.167033	0.578433	0.810474
miRNA	MIMAT0025156	mmu-miR-6404	-1.25254	0.167418	0.579039	1.25972
miRNA	MIMAT0028061	mmu-miR-7077-3p	-1.20202	0.167982	0.579991	4.32829
miRNA	MIMAT0009407	mmu-miR-1942	-1.1483	0.168247	0.579991	0.533201
stem-loop	MI0006303	mmu-mir-1195	-1.08925	0.168483	0.579991	1.33124
stem-loop	MI0000164	mmu-mir-138-2	1.12007	0.16874	0.579991	0.878974
miRNA	MIMAT0029815	mmu-miR-7654-3p	-1.75341	0.168744	0.579991	3.94796
stem-loop	MI0022805	mmu-mir-6958	-1.16324	0.169208	0.580862	4.61688
miRNA	MIMAT0014817	mmu-miR-3106-5p	1.05993	0.169433	0.580914	0.520105
stem-loop	MI0010752	mmu-mir-2139	-1.11095	0.169941	0.581932	1.40849
miRNA	MIMAT0028074	mmu-miR-7084-5p	1.10865	0.17035	0.582128	0.871629
miRNA	MIMAT0025121	mmu-miR-21b	1.16357	0.17042	0.582128	1.10092
stem-loop	MI0022862	mmu-mir-7013	1.16603	0.170898	0.583038	1.32385
stem-loop	MI0000236	mmu-mir-194-1	1.15575	0.171909	0.583766	2.98544
stem-loop	MI0014040	mmu-mir-3077	1.17369	0.172098	0.583766	3.82793
miRNA	MIMAT0027764	mmu-miR-6932-5p	1.1099	0.172253	0.583766	0.850173
miRNA	MIMAT0017174	mmu-miR-370-5p	1.04741	0.172545	0.583766	0.533113
miRNA	MIMAT0017331	mmu-miR-1197-5p	1.28971	0.172907	0.583766	1.52999
miRNA	MIMAT0027905	mmu-miR-7001-3p	1.36385	0.173437	0.583766	1.55513
stem-loop	MI0000153	mmu-mir-126a	1.07757	0.173504	0.583766	0.588914
miRNA	MIMAT0027948	mmu-miR-7022-5p	1.18157	0.17351	0.583766	1.15293
stem-loop	MI0000585	mmu-mir-129-2	1.10984	0.173514	0.583766	0.75998
stem-loop	MI0000154	mmu-mir-127	1.08193	0.173681	0.583766	0.60648
stem-loop	MI0014103	mmu-mir-3107	1.1142	0.173683	0.583766	0.888456
stem-loop	MI0004641	mmu-mir-680-2	-1.15646	0.174266	0.583766	2.60633
stem-loop	MI0014031	mmu-mir-3069	-1.43244	0.174367	0.583766	3.31112
miRNA	MIMAT0004620	mmu-let-7a-1-3p	-1.12203	0.17453	0.583766	0.499307
miRNA	MIMAT0005439	mmu-let-7c-2-3p	-1.12203	0.17453	0.583766	0.499307
stem-loop	MI0018009	mmu-mir-5101	1.27224	0.174719	0.583766	3.49252
miRNA	MIMAT0014855	mmu-miR-3073a-3p	1.10871	0.174833	0.583766	0.636974
stem-loop	MI0022927	mmu-mir-7077	-1.08818	0.175178	0.583766	0.551002
stem-loop	MI0004640	mmu-mir-680-1	-1.14465	0.175614	0.583766	1.16052
miRNA	MIMAT0028066	mmu-miR-7080-5p	1.0996	0.175684	0.583766	5.90687
miRNA	MIMAT0003470	mmu-miR-691	-1.10873	0.175746	0.583766	0.702589
stem-loop	MI0022942	mmu-mir-7092	-1.08585	0.175838	0.583766	0.673685
miRNA	MIMAT0007879	mmu-miR-1893	-1.69849	0.175976	0.583766	4.48528
stem-loop	MI0000139	mmu-mir-1a-1	-1.08427	0.176389	0.584084	0.538469
stem-loop	MI0024992	mmu-mir-7652	1.22521	0.176597	0.584084	2.47393
miRNA	MIMAT0031416	mmu-miR-8110	-1.2494	0.176766	0.584084	9.29542
stem-loop	MI0022782	mmu-mir-6935	-1.09338	0.177	0.584084	0.620636
stem-loop	MI0000157	mmu-mir-9-2	-1.13704	0.17713	0.584084	0.76608
stem-loop	MI0026043	mmu-mir-8111	-1.12	0.17755	0.584219	0.701134
miRNA	MIMAT0000593	mmu-miR-344-3p	-1.10004	0.177765	0.584219	0.690729
miRNA	MIMAT0020635	mmu-miR-5125	1.28877	0.177806	0.584219	1.32118
miRNA	MIMAT0028023	mmu-miR-7059-3p	1.3496	0.178154	0.584666	4.28053
miRNA	MIMAT0027925	mmu-miR-7010-3p	-1.57191	0.178738	0.585888	2.09686
miRNA	MIMAT0027898	mmu-miR-6998-5p	-1.34447	0.179534	0.586627	3.57783
stem-loop	MI0025006	mmu-mir-7666	1.19437	0.179707	0.586627	4.30285
stem-loop	MI0024990	mmu-mir-219b	1.084	0.179973	0.586627	0.569423
stem-loop	MI0021926	mmu-mir-6392	-1.17127	0.179978	0.586627	1.805
stem-loop	MI0021927	mmu-mir-6393	1.08902	0.18005	0.586627	1.43157
miRNA	MIMAT0009435	mmu-miR-1962	-1.20094	0.180561	0.586627	4.15257
stem-loop	MI0001649	mmu-mir-449a	1.12083	0.180741	0.586627	1.03457
stem-loop	MI0016978	mmu-mir-3969	-1.09621	0.180855	0.586627	0.541255
miRNA	MIMAT0027718	mmu-miR-6909-5p	-1.26375	0.180877	0.586627	5.8825
stem-loop	MI0000700	mmu-mir-218-1	1.12662	0.181523	0.588033	1.05722
miRNA	MIMAT0003129	mmu-miR-485-3p	-1.2405	0.18219	0.5895	1.36955
miRNA	MIMAT0000148	mmu-miR-136-5p	1.14932	0.182439	0.589616	0.900576
stem-loop	MI0024993	mmu-mir-7653	-1.09701	0.183073	0.590972	1.46973
miRNA	MIMAT0016994	mmu-miR-129-1-3p	-1.1328	0.183574	0.591329	0.557063
stem-loop	MI0000152	mmu-mir-125b-2	1.17494	0.183975	0.591329	1.02497
miRNA	MIMAT0029811	mmu-miR-7652-3p	-1.42509	0.183978	0.591329	4.0436
miRNA	MIMAT0027728	mmu-miR-6914-5p	1.19539	0.18404	0.591329	7.82836
miRNA	MIMAT0028084	mmu-miR-7089-5p	-1.1217	0.184989	0.593684	0.559979
stem-loop	MI0014091	mmu-mir-3098	1.09924	0.185547	0.593794	0.812189
stem-loop	MI0022943	mmu-mir-7093	-1.13271	0.185618	0.593794	0.38396
miRNA	MIMAT0015641	mmu-miR-3470b	-1.18231	0.185668	0.593794	6.49666
miRNA	MIMAT0014917	mmu-miR-3098-5p	1.1155	0.186471	0.595671	1.22976
stem-loop	MI0004123	mmu-mir-675	1.0768	0.188028	0.598596	0.535139
stem-loop	MI0000763	mmu-mir-362	1.1487	0.188269	0.598596	1.4849
stem-loop	MI0004965	mmu-mir-652	1.12392	0.188334	0.598596	1.06458
miRNA	MIMAT0025109	mmu-miR-6365	-1.07669	0.188635	0.598596	0.37843
stem-loop	MI0009990	mmu-mir-1983	1.13528	0.18865	0.598596	2.85942
stem-loop	MI0014032	mmu-mir-3070a	-1.14989	0.188941	0.598596	0.847693
miRNA	MIMAT0003735	mmu-miR-672-5p	1.29457	0.189097	0.598596	6.22315
miRNA	MIMAT0000571	mmu-miR-331-3p	1.32336	0.189122	0.598596	5.41504
stem-loop	MI0000695	mmu-mir-210	1.16552	0.189571	0.598991	1.5621
miRNA	MIMAT0004525	mmu-miR-99b-3p	1.13187	0.189938	0.598991	6.48924
miRNA	MIMAT0019344	mmu-miR-3964	-1.0858	0.190292	0.598991	0.487863
stem-loop	MI0014032	mmu-mir-3070a	-1.21558	0.190332	0.598991	1.02929
stem-loop	MI0014033	mmu-mir-3070b	-1.21558	0.190332	0.598991	1.02929
stem-loop	MI0004664	mmu-mir-694	-1.09699	0.190719	0.599526	0.671345
miRNA	MIMAT0028067	mmu-miR-7080-3p	1.14364	0.191653	0.601221	1.42092
miRNA	MIMAT0022836	mmu-miR-299b-5p	1.06969	0.19176	0.601221	0.696052
miRNA	MIMAT0014915	mmu-miR-3097-5p	1.23677	0.191911	0.601221	3.46603
miRNA	MIMAT0027909	mmu-miR-6973b-3p	1.26831	0.193097	0.60372	1.39615
miRNA	MIMAT0003500	mmu-miR-710	1.15452	0.193147	0.60372	1.03115
stem-loop	MI0000733	mmu-mir-194-2	1.22958	0.193936	0.604419	8.73249
miRNA	MIMAT0017007	mmu-miR-298-3p	1.08723	0.194407	0.604419	0.584024
miRNA	MIMAT0025588	mmu-miR-6541	-1.1103	0.19445	0.604419	0.444714
miRNA	MIMAT0005293	mmu-miR-467e-5p	1.15515	0.194552	0.604419	6.52327
stem-loop	MI0019181	mmu-mir-5615-1	-1.06216	0.194859	0.604419	0.370947
miRNA	MIMAT0019347	mmu-miR-3965	-1.07273	0.194986	0.604419	0.422605
stem-loop	MI0022778	mmu-mir-6931	1.10406	0.195038	0.604419	0.710135
stem-loop	MI0000168	mmu-mir-144	-1.07081	0.195122	0.604419	0.413013
miRNA	MIMAT0009442	mmu-miR-1969	1.10994	0.196336	0.606816	0.67427
miRNA	MIMAT0028133	mmu-miR-7118-5p	-1.20825	0.196776	0.607497	7.49833
stem-loop	MI0018042	mmu-mir-5130	-1.22209	0.197203	0.608135	2.17592
miRNA	MIMAT0014934	mmu-miR-3102-5p.2-5p	-1.17032	0.197596	0.6082	5.52581
stem-loop	MI0025005	mmu-mir-7665	-1.19896	0.197679	0.6082	0.854055
stem-loop	MI0008317	mmu-mir-1903	-1.11738	0.197885	0.6082	0.804137
stem-loop	MI0014041	mmu-mir-3078	1.10776	0.198275	0.60872	0.894196
miRNA	MIMAT0020626	mmu-miR-5118	-1.16671	0.198592	0.609016	1.32282
miRNA	MIMAT0017256	mmu-miR-700-5p	-1.3107	0.199321	0.610447	6.62716
miRNA	MIMAT0025098	mmu-miR-6355	-1.11131	0.199716	0.610447	0.610173
stem-loop	MI0001160	mmu-mir-409	1.09719	0.199722	0.610447	0.824702
miRNA	MIMAT0012772	mmu-miR-599	1.04396	0.200505	0.612161	0.490704
miRNA	MIMAT0027736	mmu-miR-6918-5p	1.13968	0.200844	0.612517	1.05764
stem-loop	MI0022873	mmu-mir-7024	-1.24415	0.202012	0.613141	1.74283
stem-loop	MI0022824	mmu-mir-6976	-1.12404	0.202017	0.613141	0.983227
stem-loop	MI0016965	mmu-mir-3961	1.15485	0.202114	0.613141	1.98542
miRNA	MIMAT0027744	mmu-miR-6922-5p	-1.42109	0.202221	0.613141	3.60436
miRNA	MIMAT0004851	mmu-miR-883b-3p	1.08603	0.202557	0.613141	0.619527
miRNA	MIMAT0004575	mmu-miR-295-5p	1.13773	0.202578	0.613141	1.1578
stem-loop	MI0006302	mmu-mir-467h	1.27964	0.202733	0.613141	8.17416
stem-loop	MI0018041	mmu-mir-5129	-1.17511	0.202825	0.613141	7.16107
stem-loop	MI0000397	mmu-mir-297a-2	1.14261	0.203467	0.614349	0.834269
stem-loop	MI0018023	mmu-mir-5114	-1.1954	0.20367	0.614349	1.78796
miRNA	MIMAT0004662	mmu-miR-139-3p	1.13923	0.204069	0.614815	7.51112
miRNA	MIMAT0003508	mmu-miR-501-5p	-1.83025	0.204332	0.614815	3.94835
stem-loop	MI0004524	mmu-mir-344d-1	-1.09012	0.204631	0.614815	0.565795
miRNA	MIMAT0000162	mmu-miR-152-3p	1.0763	0.204962	0.614815	7.56522
miRNA	MIMAT0000386	mmu-miR-106b-5p	-1.33825	0.205734	0.614815	5.47898
miRNA	MIMAT0003173	mmu-miR-547-3p	1.10651	0.205772	0.614815	0.602526
miRNA	MIMAT0004668	mmu-miR-138-1-3p	-1.14724	0.206239	0.614815	0.571419
miRNA	MIMAT0019355	mmu-miR-3970	1.30322	0.206424	0.614815	4.1835
miRNA	MIMAT0027827	mmu-miR-6963-3p	-1.44122	0.206535	0.614815	4.34045
miRNA	MIMAT0014847	mmu-miR-3070a-3p	1.1383	0.206582	0.614815	0.762492
miRNA	MIMAT0000131	mmu-miR-99a-5p	1.23964	0.206634	0.614815	8.8463
stem-loop	MI0022760	mmu-mir-6913	1.12541	0.206683	0.614815	0.754601
miRNA	MIMAT0004747	mmu-miR-411-5p	-1.08018	0.207021	0.614815	0.484303
stem-loop	MI0021924	mmu-mir-6390	1.09084	0.207155	0.614815	0.613013
miRNA	MIMAT0027982	mmu-miR-7039-5p	-1.15382	0.207516	0.614815	0.996267
miRNA	MIMAT0028453	mmu-miR-7242-3p	-1.2543	0.207606	0.614815	0.956555
stem-loop	MI0014103	mmu-mir-3107	1.11024	0.207852	0.614815	0.903005
miRNA	MIMAT0029827	mmu-miR-7660-3p	-1.29245	0.20826	0.614815	1.56867
miRNA	MIMAT0004666	mmu-miR-33-3p	-1.12937	0.208545	0.614815	0.674555
stem-loop	MI0018043	mmu-mir-5131	-1.18057	0.208571	0.614815	1.09312
miRNA	MIMAT0004633	mmu-miR-27a-5p	1.16788	0.208663	0.614815	1.31957
miRNA	MIMAT0017027	mmu-miR-326-5p	-1.53078	0.208725	0.614815	5.63087
miRNA	MIMAT0004862	mmu-miR-877-3p	1.27226	0.209079	0.614887	2.3812
miRNA	MIMAT0027990	mmu-miR-7043-5p	-1.18976	0.209195	0.614887	0.931181
stem-loop	MI0005557	mmu-mir-653	-1.08998	0.209706	0.615	0.580589
stem-loop	MI0022934	mmu-mir-7084	-1.2771	0.209751	0.615	4.47117
miRNA	MIMAT0029805	mmu-miR-7651-3p	1.29266	0.209902	0.615	6.07328
miRNA	MIMAT0004887	mmu-miR-467d-3p	1.34352	0.210398	0.615212	2.01877
miRNA	MIMAT0031393	mmu-miR-8092	-1.12605	0.21042	0.615212	0.480266
miRNA	MIMAT0027910	mmu-miR-7003-5p	-1.26458	0.211451	0.617572	5.49515
stem-loop	MI0000652	mmu-mir-1a-2	1.10016	0.211984	0.618475	0.695439
stem-loop	MI0000607	mmu-mir-330	-1.08131	0.212348	0.618882	4.22439
miRNA	MIMAT0017333	mmu-miR-1199-3p	-1.27619	0.21267	0.618958	3.15235
miRNA	MIMAT0028449	mmu-miR-7240-3p	1.11394	0.212857	0.618958	0.801494
stem-loop	MI0005472	mmu-mir-879	1.08628	0.213047	0.618958	0.670089
miRNA	MIMAT0004855	mmu-miR-876-3p	-1.09942	0.214156	0.620692	0.337853
miRNA	MIMAT0019356	mmu-miR-3971	1.22747	0.214645	0.620692	1.16823
miRNA	MIMAT0003504	mmu-miR-713	1.08423	0.214927	0.620692	0.615179
miRNA	MIMAT0005443	mmu-miR-181a-2-3p	-1.20753	0.214939	0.620692	0.724174
miRNA	MIMAT0000556	mmu-miR-324-3p	1.23569	0.215013	0.620692	6.89618
stem-loop	MI0006292	mmu-mir-466k	1.30013	0.215014	0.620692	9.42356
miRNA	MIMAT0017178	mmu-miR-429-5p	1.06306	0.215253	0.620692	0.464689
miRNA	MIMAT0025115	mmu-miR-6371	1.13556	0.215562	0.620692	0.984506
miRNA	MIMAT0028388	mmu-miR-7210-5p	1.10256	0.215749	0.620692	0.718598
stem-loop	MI0018011	mmu-mir-5103	1.13429	0.215893	0.620692	1.08495
miRNA	MIMAT0029900	mmu-miR-290b-5p	1.05885	0.216605	0.622092	0.58066
miRNA	MIMAT0004895	mmu-miR-590-5p	-1.07347	0.217297	0.62323	0.324154
miRNA	MIMAT0027832	mmu-miR-3547-5p	-1.25114	0.217501	0.62323	9.75971
miRNA	MIMAT0003460	mmu-miR-449c-5p	1.1552	0.21787	0.62323	2.17524
miRNA	MIMAT0029892	mmu-miR-219c-5p	-1.0855	0.218159	0.62323	0.51669
miRNA	MIMAT0004842	mmu-miR-879-5p	1.18429	0.218235	0.62323	0.735746
stem-loop	MI0005473	mmu-mir-880	1.07979	0.218356	0.62323	0.648003
miRNA	MIMAT0016986	mmu-miR-137-5p	-1.12928	0.219004	0.624434	0.514864
miRNA	MIMAT0014949	mmu-miR-3109-5p	1.23121	0.220122	0.624714	6.95329
miRNA	MIMAT0014833	mmu-miR-3063-3p	-1.08187	0.220172	0.624714	0.485282
miRNA	MIMAT0028087	mmu-miR-7090-3p	-1.12727	0.220208	0.624714	0.637913
miRNA	MIMAT0022952	mmu-miR-1966-3p	-1.1335	0.220558	0.624714	0.676751
miRNA	MIMAT0029907	mmu-miR-7688-3p	1.1895	0.220611	0.624714	0.894312
miRNA	MIMAT0000159	mmu-miR-149-5p	-1.55119	0.22072	0.624714	3.80179
stem-loop	MI0008315	mmu-mir-1905	-1.14233	0.22076	0.624714	0.816199
stem-loop	MI0018027	mmu-mir-5118	1.16388	0.221279	0.624714	1.80048
stem-loop	MI0025010	mmu-mir-7670	-1.08717	0.221397	0.624714	1.54998
stem-loop	MI0021896	mmu-mir-6367	1.14346	0.221557	0.624714	0.990361
stem-loop	MI0021939	mmu-mir-6403	-1.11357	0.221592	0.624714	0.799307
stem-loop	MI0022847	mmu-mir-6999	-1.18824	0.221857	0.624822	1.54639
miRNA	MIMAT0003742	mmu-miR-455-3p	1.7598	0.222271	0.625156	3.79483
stem-loop	MI0004651	mmu-mir-719	-1.09737	0.222429	0.625156	0.590851
miRNA	MIMAT0025154	mmu-miR-6402	1.12669	0.222928	0.625921	0.932691
stem-loop	MI0022867	mmu-mir-7018	-1.13436	0.223769	0.627644	1.95588
miRNA	MIMAT0017010	mmu-miR-19b-2-5p	-1.08754	0.224141	0.628049	0.636094
miRNA	MIMAT0020622	mmu-miR-5114	1.22118	0.22457	0.628615	1.57528
stem-loop	MI0009993	mmu-mir-1982	-1.12364	0.224885	0.628683	3.1735
miRNA	MIMAT0000529	mmu-miR-20a-5p	-1.15888	0.225131	0.628683	7.71992
miRNA	MIMAT0025164	mmu-miR-6411	1.08426	0.225366	0.628683	0.679046
miRNA	MIMAT0028433	mmu-miR-7232-3p	-1.13146	0.225739	0.628683	0.70638
stem-loop	MI0014038	mmu-mir-3075	-1.05484	0.226198	0.628683	0.743586
miRNA	MIMAT0003472	mmu-miR-693-5p	-1.10338	0.226506	0.628683	0.531385
stem-loop	MI0022910	mmu-mir-7061	1.07253	0.226584	0.628683	0.577051
miRNA	MIMAT0028443	mmu-miR-7237-3p	1.08841	0.226651	0.628683	0.806953
miRNA	MIMAT0000605	mmu-miR-350-3p	-1.40818	0.226837	0.628683	3.44674
stem-loop	MI0008328	mmu-mir-1901	-1.08037	0.226873	0.628683	0.619468
stem-loop	MI0000725	mmu-mir-125b-1	1.08437	0.227373	0.62876	6.35373
stem-loop	MI0004687	mmu-mir-703	1.09812	0.227418	0.62876	0.840125
stem-loop	MI0003518	mmu-mir-540	1.08537	0.227757	0.62876	0.936327
stem-loop	MI0008314	mmu-mir-1897	-1.09653	0.227863	0.62876	0.518093
miRNA	MIMAT0027730	mmu-miR-6915-5p	1.23686	0.228237	0.62876	2.0137
stem-loop	MI0025035	mmu-mir-126b	-1.09852	0.228267	0.62876	0.515588
stem-loop	MI0000389	mmu-mir-291a	1.12082	0.228776	0.628857	0.749157
miRNA	MIMAT0022354	mmu-miR-3544-3p	-1.11082	0.228977	0.628857	0.739091
miRNA	MIMAT0022356	mmu-miR-5615-3p	1.07279	0.229135	0.628857	0.593618
stem-loop	MI0003521	mmu-mir-541	1.10302	0.229214	0.628857	0.665183
miRNA	MIMAT0017280	mmu-miR-208b-5p	1.13871	0.230174	0.629165	0.79716
miRNA	MIMAT0029810	mmu-miR-7652-5p	1.18606	0.230392	0.629165	1.23392
miRNA	MIMAT0003780	mmu-miR-490-3p	1.0892	0.230407	0.629165	0.625805
miRNA	MIMAT0000742	mmu-miR-378a-5p	1.63066	0.230473	0.629165	6.28982
miRNA	MIMAT0003456	mmu-miR-495-3p	-1.19369	0.23058	0.629165	0.854176
miRNA	MIMAT0004879	mmu-miR-466e-5p	1.22187	0.230694	0.629165	6.04437
miRNA	MIMAT0000667	mmu-miR-33-5p	1.13285	0.231287	0.629614	1.10967
miRNA	MIMAT0031390	mmu-miR-3473f	1.19789	0.231535	0.629614	6.78945
miRNA	MIMAT0005847	mmu-miR-1190	-1.0839	0.231965	0.629614	0.704223
stem-loop	MI0014024	mmu-mir-3062	1.10614	0.232094	0.629614	1.40755
stem-loop	MI0000259	mmu-mir-30e	1.0823	0.232174	0.629614	0.761584
stem-loop	MI0022887	mmu-mir-7038	-1.24588	0.232328	0.629614	6.70359
stem-loop	MI0024986	mmu-mir-7648	-1.46346	0.232455	0.629614	3.42839
miRNA	MIMAT0005855	mmu-miR-467h	1.22995	0.232738	0.629761	10.5266
stem-loop	MI0009961	mmu-mir-1964	-1.14947	0.233721	0.631803	3.01894
miRNA	MIMAT0027843	mmu-miR-6970-3p	1.12687	0.2346	0.632864	1.18564
miRNA	MIMAT0003466	mmu-miR-687	-1.05837	0.234772	0.632864	0.366924
miRNA	MIMAT0020624	mmu-miR-5116	-1.1955	0.234802	0.632864	0.930402
stem-loop	MI0026030	mmu-mir-497b	1.08613	0.235402	0.633411	0.960663
miRNA	MIMAT0003490	mmu-miR-700-3p	-1.71011	0.235464	0.633411	4.81882
miRNA	MIMAT0002108	mmu-miR-467a-3p	1.18134	0.236933	0.636658	0.898995
stem-loop	MI0026052	mmu-mir-8120	-1.06798	0.237292	0.636658	0.702817
stem-loop	MI0021915	mmu-mir-6384	-1.14309	0.237363	0.636658	0.876755
stem-loop	MI0000236	mmu-mir-194-1	1.18225	0.237754	0.63709	2.95141
miRNA	MIMAT0016991	mmu-miR-152-5p	1.11424	0.238761	0.637362	0.742956
miRNA	MIMAT0014834	mmu-miR-3064-5p	1.24134	0.238882	0.637362	6.15047
miRNA	MIMAT0003895	mmu-miR-764-3p	-1.10068	0.239238	0.637362	0.474252
miRNA	MIMAT0009434	mmu-miR-1961	1.06506	0.239276	0.637362	0.826212
stem-loop	MI0004662	mmu-mir-693	-1.11413	0.239283	0.637362	0.807846
miRNA	MIMAT0014891	mmu-miR-466p-5p	1.21653	0.239674	0.637362	6.17897
miRNA	MIMAT0027867	mmu-miR-6982-3p	-1.11393	0.239696	0.637362	1.17383
miRNA	MIMAT0003491	mmu-miR-701-5p	-1.06692	0.239704	0.637362	0.616517
stem-loop	MI0008323	mmu-mir-1904	-1.1234	0.239988	0.637395	0.950457
miRNA	MIMAT0028020	mmu-miR-7058-5p	1.29484	0.240178	0.637395	4.57765
stem-loop	MI0000621	mmu-mir-339	-1.09743	0.241124	0.637625	4.55068
stem-loop	MI0001162	mmu-mir-376b	1.10066	0.241177	0.637625	0.863844
miRNA	MIMAT0022373	mmu-miR-5623-5p	-1.06448	0.241388	0.637625	0.621393
miRNA	MIMAT0000151	mmu-miR-140-5p	1.60754	0.241395	0.637625	5.49136
stem-loop	MI0001642	mmu-mir-429	-1.08007	0.241423	0.637625	0.624011
miRNA	MIMAT0028033	mmu-miR-7064-3p	1.11614	0.241651	0.637625	0.672364
miRNA	MIMAT0000536	mmu-miR-29c-3p	-1.26206	0.242232	0.637974	0.976591
miRNA	MIMAT0027976	mmu-miR-7036-5p	-1.21329	0.242382	0.637974	7.36096
miRNA	MIMAT0027882	mmu-miR-6990-5p	-1.35638	0.242654	0.637974	2.15652
stem-loop	MI0022930	mmu-mir-7080	-1.13819	0.242733	0.637974	3.11019
miRNA	MIMAT0014877	mmu-miR-3084-3p	-1.14755	0.242939	0.637974	1.65389
stem-loop	MI0005551	mmu-mir-875	1.07629	0.243776	0.637981	0.677677
miRNA	MIMAT0004521	mmu-miR-15b-3p	-1.13906	0.243945	0.637981	0.597821
stem-loop	MI0000571	mmu-mir-23a	-1.1226	0.244424	0.637981	0.644141
miRNA	MIMAT0017072	mmu-miR-217-3p	-1.09594	0.244475	0.637981	0.501761
stem-loop	MI0022757	mmu-mir-6910	-1.14726	0.244509	0.637981	4.89779
stem-loop	MI0005480	mmu-mir-876	1.10728	0.244528	0.637981	0.838565
stem-loop	MI0000390	mmu-mir-292	1.12277	0.245248	0.637981	0.910426
stem-loop	MI0000157	mmu-mir-9-2	-1.14526	0.24534	0.637981	0.977413
stem-loop	MI0022787	mmu-mir-6940	-1.22348	0.245406	0.637981	1.56295
stem-loop	MI0021876	mmu-mir-6348	-1.11223	0.245941	0.637981	0.918664
miRNA	MIMAT0031407	mmu-miR-8103	-1.16549	0.246217	0.637981	2.37886
stem-loop	MI0022856	mmu-mir-7007	-1.07446	0.246322	0.637981	0.668818
stem-loop	MI0021875	mmu-mir-6347	1.0491	0.246576	0.637981	0.52787
miRNA	MIMAT0017059	mmu-miR-211-3p	1.43344	0.24664	0.637981	6.54026
miRNA	MIMAT0029801	mmu-miR-7649-3p	1.20621	0.246713	0.637981	1.72532
stem-loop	MI0004227	mmu-mir-344d-3	1.05754	0.247086	0.637981	0.791176
stem-loop	MI0024983	mmu-mir-6546	1.12442	0.247102	0.637981	1.74359
stem-loop	MI0006295	mmu-mir-466j	1.23265	0.247822	0.639241	10.029
miRNA	MIMAT0014920	mmu-miR-3100-3p	1.1012	0.248389	0.639998	0.861281
miRNA	MIMAT0025118	mmu-miR-6374	1.15001	0.24903	0.639998	1.04337
stem-loop	MI0022767	mmu-mir-6920	1.04262	0.249268	0.639998	0.563812
miRNA	MIMAT0014919	mmu-miR-3100-5p	-1.37841	0.249396	0.639998	2.7823
stem-loop	MI0022872	mmu-mir-7023	-1.11204	0.249426	0.639998	1.15175
miRNA	MIMAT0027708	mmu-miR-6904-5p	1.16323	0.24962	0.639998	1.23524
miRNA	MIMAT0009394	mmu-miR-1931	-1.04819	0.249868	0.639998	6.73095
miRNA	MIMAT0031427	mmu-miR-3473g	-1.13134	0.250114	0.639998	4.81528
stem-loop	MI0024990	mmu-mir-219b	1.09044	0.250202	0.639998	0.572885
stem-loop	MI0003539	mmu-mir-291b	1.11122	0.250499	0.640164	1.15742
stem-loop	MI0018047	mmu-mir-5135	-1.10824	0.250799	0.640338	1.36901
stem-loop	MI0000231	mmu-mir-24-1	-1.08379	0.251836	0.642001	0.763131
miRNA	MIMAT0014858	mmu-miR-3075-5p	-1.17542	0.251916	0.642001	1.62942
stem-loop	MI0022808	mmu-mir-6961	1.10426	0.252182	0.642034	0.833173
miRNA	MIMAT0028083	mmu-miR-7088-3p	1.42899	0.252473	0.642034	2.34587
miRNA	MIMAT0029906	mmu-miR-7688-5p	1.21045	0.252627	0.642034	4.68986
miRNA	MIMAT0027887	mmu-miR-6992-3p	-1.08221	0.253916	0.643837	0.52189
miRNA	MIMAT0000586	mmu-miR-340-3p	1.08494	0.253951	0.643837	0.523664
miRNA	MIMAT0027745	mmu-miR-6922-3p	1.35323	0.254036	0.643837	2.5184
miRNA	MIMAT0025134	mmu-miR-6387	-1.12924	0.255987	0.645862	1.12973
miRNA	MIMAT0003127	mmu-miR-484	-1.4188	0.256358	0.645862	5.73408
miRNA	MIMAT0003479	mmu-miR-669c-5p	1.28411	0.256426	0.645862	8.38232
stem-loop	MI0021953	mmu-mir-6415	1.10372	0.256526	0.645862	1.28718
miRNA	MIMAT0022385	mmu-miR-5627-5p	-1.53426	0.256628	0.645862	2.55585
miRNA	MIMAT0017266	mmu-miR-880-5p	1.08853	0.256718	0.645862	0.61395
stem-loop	MI0004485	mmu-mir-3099	-1.06959	0.256797	0.645862	0.487039
stem-loop	MI0009939	mmu-mir-1948	1.08165	0.257	0.645862	0.690471
stem-loop	MI0024997	mmu-mir-7657	-1.10815	0.257032	0.645862	0.96864
miRNA	MIMAT0022366	mmu-miR-5619-3p	1.08195	0.257183	0.645862	0.626193
miRNA	MIMAT0025583	mmu-miR-6538	-1.36981	0.258026	0.645862	10.1445
miRNA	MIMAT0014909	mmu-miR-3094-5p	-1.1038	0.258321	0.645862	0.424278
stem-loop	MI0000797	mmu-mir-380	1.10329	0.258372	0.645862	0.717653
stem-loop	MI0019196	mmu-mir-344h-1	1.10939	0.258448	0.645862	1.12062
stem-loop	MI0019197	mmu-mir-344h-2	1.10939	0.258448	0.645862	1.12062
miRNA	MIMAT0027979	mmu-miR-7037-3p	1.22213	0.258965	0.645862	1.20129
miRNA	MIMAT0027714	mmu-miR-6907-5p	-1.25141	0.259065	0.645862	3.22641
stem-loop	MI0000232	mmu-mir-190a	-1.12903	0.259461	0.645862	0.798658
stem-loop	MI0000798	mmu-mir-381	-1.09325	0.259563	0.645862	0.698183
miRNA	MIMAT0003487	mmu-miR-697	-1.27538	0.259715	0.645862	3.70609
stem-loop	MI0004258	mmu-mir-672	1.17602	0.259749	0.645862	4.13009
stem-loop	MI0004682	mmu-mir-698	1.08474	0.260749	0.647004	0.769521
miRNA	MIMAT0000142	mmu-miR-9-5p	1.13121	0.260911	0.647004	0.739717
stem-loop	MI0021960	mmu-mir-451b	-1.07618	0.261482	0.647389	0.5572
miRNA	MIMAT0004759	mmu-miR-466a-5p	1.17861	0.26165	0.647389	5.88261
stem-loop	MI0022941	mmu-mir-7091	-1.11829	0.26177	0.647389	1.09272
miRNA	MIMAT0004547	mmu-miR-203-5p	-1.05777	0.262398	0.648359	0.408433
miRNA	MIMAT0020631	mmu-miR-466q	1.15625	0.262707	0.648544	0.768753
stem-loop	MI0004698	mmu-mir-713	1.07498	0.263451	0.648829	0.738728
miRNA	MIMAT0027919	mmu-miR-7007-3p	1.09896	0.263453	0.648829	0.839412
stem-loop	MI0019317	mmu-mir-344i	1.10331	0.264141	0.648829	0.91127
miRNA	MIMAT0027862	mmu-miR-6980-5p	-1.19071	0.264486	0.648829	7.25754
stem-loop	MI0004196	mmu-mir-667	1.16395	0.264507	0.648829	1.16825
miRNA	MIMAT0017244	mmu-miR-496a-5p	1.22797	0.264656	0.648829	3.78929
miRNA	MIMAT0028439	mmu-miR-7235-3p	-1.24032	0.264823	0.648829	4.18206
miRNA	MIMAT0004820	mmu-miR-744-3p	-1.16385	0.264831	0.648829	1.00344
miRNA	MIMAT0000216	mmu-miR-187-3p	-1.42163	0.264938	0.648829	2.85873
miRNA	MIMAT0028399	mmu-miR-7215-3p	1.08828	0.266471	0.651696	0.884152
miRNA	MIMAT0005833	mmu-miR-669d-5p	1.22064	0.266611	0.651696	10.7715
miRNA	MIMAT0000370	mmu-miR-292-3p	1.27324	0.266817	0.651696	1.94635
miRNA	MIMAT0014839	mmu-miR-3066-3p	1.09381	0.267184	0.652012	0.572814
stem-loop	MI0014052	mmu-mir-466o	1.09265	0.267419	0.652012	0.903886
miRNA	MIMAT0028089	mmu-miR-7091-3p	-1.22251	0.267721	0.652141	1.41323
miRNA	MIMAT0028003	mmu-miR-7049-3p	1.2072	0.268047	0.652141	2.53016
stem-loop	MI0000640	mmu-mir-350	1.07198	0.268394	0.652141	1.06713
miRNA	MIMAT0000375	mmu-miR-297a-5p	1.18762	0.268417	0.652141	11.6062
stem-loop	MI0026045	mmu-mir-8113	1.1453	0.268753	0.652383	2.30337
miRNA	MIMAT0027697	mmu-miR-6898-3p	1.09719	0.269223	0.652948	0.825746
stem-loop	MI0022936	mmu-mir-7086	1.11818	0.270073	0.654435	1.12995
miRNA	MIMAT0009427	mmu-miR-669n	1.26788	0.270719	0.655383	8.4418
stem-loop	MI0006295	mmu-mir-466j	1.19191	0.270939	0.655383	8.8044
miRNA	MIMAT0027726	mmu-miR-6913-5p	-1.27279	0.273684	0.661141	1.97914
miRNA	MIMAT0028094	mmu-miR-7094-1-5p	-1.1053	0.273799	0.661141	0.721938
miRNA	MIMAT0000139	mmu-miR-127-3p	1.46137	0.274162	0.661299	4.36933
stem-loop	MI0004674	mmu-mir-297b	1.14902	0.274473	0.661299	0.803452
stem-loop	MI0005500	mmu-mir-465c-1	-1.38873	0.274966	0.661299	9.57293
stem-loop	MI0005501	mmu-mir-465c-2	-1.38873	0.274966	0.661299	9.57293
stem-loop	MI0022751	mmu-mir-6904	1.19967	0.275248	0.661299	2.77322
stem-loop	MI0005546	mmu-mir-466d	1.17503	0.275487	0.661299	0.823132
stem-loop	MI0022920	mmu-mir-7070	1.06488	0.276014	0.661299	0.596284
stem-loop	MI0022811	mmu-mir-6964	1.05459	0.276455	0.661299	0.652503
miRNA	MIMAT0000138	mmu-miR-126a-3p	1.21421	0.276831	0.661299	5.25538
miRNA	MIMAT0025144	mmu-miR-6394	-1.28514	0.276881	0.661299	3.48176
miRNA	MIMAT0027762	mmu-miR-6931-5p	-1.12469	0.277112	0.661299	9.5484
stem-loop	MI0022896	mmu-mir-7047	1.17437	0.277162	0.661299	1.97533
miRNA	MIMAT0016995	mmu-miR-182-3p	1.04288	0.277336	0.661299	0.596721
miRNA	MIMAT0000240	mmu-miR-207	-1.22292	0.277426	0.661299	4.38169
miRNA	MIMAT0000612	mmu-miR-135b-5p	-1.04722	0.277458	0.661299	0.517413
miRNA	MIMAT0028012	mmu-miR-7054-5p	1.28574	0.277805	0.661556	3.84101
miRNA	MIMAT0014898	mmu-miR-3088-3p	1.05141	0.278242	0.662023	0.656351
miRNA	MIMAT0014810	mmu-miR-1298-3p	-1.12327	0.278935	0.662023	0.789824
miRNA	MIMAT0004649	mmu-miR-339-3p	-1.27686	0.27895	0.662023	1.1125
stem-loop	MI0021892	mmu-mir-6363	-1.08576	0.279208	0.662023	0.986728
miRNA	MIMAT0027787	mmu-miR-6943-3p	1.14317	0.279682	0.662023	1.31603
miRNA	MIMAT0028070	mmu-miR-7082-5p	-1.13853	0.279754	0.662023	7.4223
stem-loop	MI0014107	mmu-mir-3110	-1.11741	0.280065	0.662023	1.38839
stem-loop	MI0022937	mmu-mir-7087	1.11011	0.280202	0.662023	0.713297
stem-loop	MI0009964	mmu-mir-1967	1.09916	0.280449	0.662023	1.14636
miRNA	MIMAT0016998	mmu-miR-190a-3p	-1.59332	0.280959	0.662023	1.39454
stem-loop	MI0022779	mmu-mir-6932	1.09868	0.281158	0.662023	0.929575
stem-loop	MI0006280	mmu-mir-669g	-1.09866	0.281776	0.662023	0.573966
miRNA	MIMAT0000580	mmu-miR-148b-3p	1.50186	0.281864	0.662023	3.12144
miRNA	MIMAT0029879	mmu-miR-3620-3p	1.30323	0.281872	0.662023	2.61197
miRNA	MIMAT0017322	mmu-miR-466l-5p	1.17091	0.281947	0.662023	1.18749
stem-loop	MI0003537	mmu-mir-450a-2	1.14191	0.281983	0.662023	1.89579
miRNA	MIMAT0003486	mmu-miR-491-5p	-1.22279	0.28208	0.662023	1.23269
miRNA	MIMAT0000380	mmu-miR-302a-3p	1.22848	0.283069	0.66333	1.92312
stem-loop	MI0005493	mmu-mir-327	1.08486	0.283673	0.66333	0.797671
stem-loop	MI0006307	mmu-mir-1199	-1.25269	0.283765	0.66333	1.9145
miRNA	MIMAT0027715	mmu-miR-6907-3p	1.27681	0.28386	0.66333	1.62991
miRNA	MIMAT0027696	mmu-miR-6898-5p	1.15323	0.284014	0.66333	5.51363
stem-loop	MI0023724	mmu-mir-7229	-1.06445	0.284078	0.66333	0.518545
stem-loop	MI0022889	mmu-mir-7040	-1.06364	0.285477	0.6644	0.75381
miRNA	MIMAT0028080	mmu-miR-7087-5p	-1.07577	0.285636	0.6644	6.21658
stem-loop	MI0014080	mmu-mir-3087	1.13874	0.285757	0.6644	0.816837
miRNA	MIMAT0029792	mmu-miR-6546-5p	1.37016	0.285798	0.6644	5.26451
miRNA	MIMAT0028017	mmu-miR-7056-3p	1.288	0.285907	0.6644	2.79829
stem-loop	MI0018038	mmu-mir-5126	-1.19995	0.286128	0.6644	2.71735
stem-loop	MI0000703	mmu-mir-223	1.14586	0.286221	0.6644	1.19864
miRNA	MIMAT0031423	mmu-miR-8117	-1.81417	0.286585	0.664685	1.11819
miRNA	MIMAT0027908	mmu-miR-6973b-5p	-1.51082	0.28691	0.664879	3.43152
stem-loop	MI0024999	mmu-mir-7659	1.14571	0.288145	0.666626	2.16828
miRNA	MIMAT0009418	mmu-miR-669l-5p	1.21286	0.288415	0.666626	10.7618
miRNA	MIMAT0025145	mmu-miR-1957b	-1.05586	0.288508	0.666626	0.526413
stem-loop	MI0000164	mmu-mir-138-2	1.0911	0.28863	0.666626	0.917471
stem-loop	MI0022801	mmu-mir-6954	1.1622	0.28892	0.666739	1.48
miRNA	MIMAT0003743	mmu-miR-712-3p	-1.29829	0.289617	0.667789	1.50965
stem-loop	MI0014022	mmu-mir-3060	-1.12166	0.290418	0.668138	0.57627
stem-loop	MI0008324	mmu-mir-1898	-1.11015	0.290439	0.668138	0.58521
stem-loop	MI0022783	mmu-mir-6936	-1.12202	0.290632	0.668138	1.20135
miRNA	MIMAT0028044	mmu-miR-7069-5p	-1.31733	0.290814	0.668138	6.40693
stem-loop	MI0021895	mmu-mir-6366	-1.06329	0.290979	0.668138	0.57321
miRNA	MIMAT0027768	mmu-miR-6934-5p	1.15002	0.291673	0.669174	1.98208
stem-loop	MI0000548	mmu-mir-30c-2	-1.14146	0.292553	0.670257	1.00259
miRNA	MIMAT0027960	mmu-miR-7028-5p	-1.13468	0.293541	0.670257	4.0935
miRNA	MIMAT0004188	mmu-miR-802-5p	-1.08738	0.293803	0.670257	0.363928
stem-loop	MI0009992	mmu-mir-1981	1.05713	0.293807	0.670257	0.859524
miRNA	MIMAT0017343	mmu-miR-1947-3p	-1.15903	0.293841	0.670257	1.29155
stem-loop	MI0004125	mmu-mir-374b	-1.07532	0.293845	0.670257	0.492147
stem-loop	MI0014078	mmu-mir-466p	1.06936	0.29426	0.670305	0.749671
stem-loop	MI0004688	mmu-mir-704	1.10887	0.294412	0.670305	1.22563
miRNA	MIMAT0003481	mmu-miR-695	1.19372	0.294698	0.670305	1.59748
stem-loop	MI0022909	mmu-mir-7060	-1.15307	0.294837	0.670305	1.59914
miRNA	MIMAT0016990	mmu-miR-149-3p	-1.23579	0.295206	0.670592	10.3972
miRNA	MIMAT0028128	mmu-miR-7115-3p	-1.21028	0.296661	0.673342	1.29875
miRNA	MIMAT0027956	mmu-miR-7026-5p	-1.1766	0.296986	0.673527	0.814413
miRNA	MIMAT0004821	mmu-miR-671-3p	-1.22287	0.297329	0.673604	1.27047
miRNA	MIMAT0014899	mmu-miR-3089-5p	1.10869	0.298135	0.673604	1.02235
stem-loop	MI0004120	mmu-mir-1247	1.17931	0.298355	0.673604	1.35648
stem-loop	MI0026051	mmu-mir-8119	-1.08925	0.29962	0.673604	0.555159
stem-loop	MI0022848	mmu-mir-7000	1.12582	0.299647	0.673604	1.73484
stem-loop	MI0022763	mmu-mir-6916	-1.17417	0.299822	0.673604	1.64541
stem-loop	MI0025029	mmu-mir-7681	-1.06622	0.30007	0.673604	0.499489
stem-loop	MI0025032	mmu-mir-216c	1.09622	0.30062	0.673604	0.669312
miRNA	MIMAT0028434	mmu-miR-7233-5p	1.08559	0.301148	0.673604	0.912991
miRNA	MIMAT0004824	mmu-miR-673-3p	1.26834	0.301278	0.673604	2.49498
miRNA	MIMAT0027957	mmu-miR-7026-3p	1.15453	0.301396	0.673604	5.85789
miRNA	MIMAT0017344	mmu-miR-1948-5p	1.08677	0.301499	0.673604	0.656338
miRNA	MIMAT0031401	mmu-miR-8099	1.25431	0.30192	0.673604	1.87141
miRNA	MIMAT0003894	mmu-miR-764-5p	-1.2454	0.302075	0.673604	4.20901
miRNA	MIMAT0029821	mmu-miR-7657-3p	-1.09125	0.302341	0.673604	0.558154
miRNA	MIMAT0004237	mmu-miR-742-3p	1.0738	0.302446	0.673604	0.586088
stem-loop	MI0003538	mmu-mir-503	1.15459	0.302454	0.673604	3.87332
miRNA	MIMAT0027978	mmu-miR-7037-5p	1.08134	0.302486	0.673604	0.837278
miRNA	MIMAT0025139	mmu-miR-6390	1.08792	0.302677	0.673604	0.718721
miRNA	MIMAT0009419	mmu-miR-669m-3p	1.22423	0.303195	0.673604	0.883998
miRNA	MIMAT0027848	mmu-miR-6973a-5p	-1.10623	0.303585	0.673604	5.75487
stem-loop	MI0006290	mmu-mir-1188	1.07786	0.303726	0.673604	1.33722
miRNA	MIMAT0004189	mmu-miR-693-3p	1.17013	0.303731	0.673604	1.08092
miRNA	MIMAT0014860	mmu-miR-3076-5p	-1.40837	0.303876	0.673604	2.63857
stem-loop	MI0014090	mmu-mir-3097	1.20419	0.303926	0.673604	2.16433
miRNA	MIMAT0005460	mmu-miR-1224-5p	1.08006	0.30416	0.673604	11.6652
stem-loop	MI0014046	mmu-mir-3083	-1.05863	0.30468	0.673604	0.573163
miRNA	MIMAT0004864	mmu-miR-297a-3p	1.1133	0.30472	0.673604	0.747686
miRNA	MIMAT0004827	mmu-miR-297b-3p	1.1133	0.30472	0.673604	0.747686
miRNA	MIMAT0004866	mmu-miR-297c-3p	1.1133	0.30472	0.673604	0.747686
stem-loop	MI0022932	mmu-mir-7082	-1.22186	0.304732	0.673604	1.76332
stem-loop	MI0004705	mmu-mir-450b	1.04274	0.305136	0.673604	0.532427
miRNA	MIMAT0004941	mmu-miR-544-3p	-1.05838	0.305498	0.673604	0.403568
miRNA	MIMAT0000520	mmu-miR-208a-3p	-1.05697	0.305524	0.673604	0.458615
miRNA	MIMAT0005447	mmu-miR-449b	-1.18314	0.305563	0.673604	2.03472
stem-loop	MI0000403	mmu-mir-34c	1.099	0.306747	0.674697	0.880792
miRNA	MIMAT0017169	mmu-miR-215-3p	1.06601	0.307121	0.674697	0.487568
miRNA	MIMAT0014850	mmu-miR-3071-5p	-1.05392	0.307285	0.674697	0.625792
miRNA	MIMAT0031408	mmu-miR-8104	1.13332	0.308203	0.674697	4.81332
miRNA	MIMAT0029842	mmu-miR-7668-5p	1.16654	0.30824	0.674697	1.27189
stem-loop	MI0000227	mmu-mir-185	-1.11447	0.30848	0.674697	4.19465
stem-loop	MI0016974	mmu-mir-101c	1.10716	0.308829	0.674697	8.29386
miRNA	MIMAT0004790	mmu-miR-503-3p	1.32775	0.30898	0.674697	3.06249
miRNA	MIMAT0027959	mmu-miR-7027-3p	1.15781	0.309301	0.674697	1.33815
miRNA	MIMAT0014831	mmu-miR-3062-3p	-1.13698	0.309425	0.674697	1.02121
miRNA	MIMAT0017329	mmu-miR-1193-5p	-1.06938	0.309547	0.674697	0.557386
miRNA	MIMAT0027914	mmu-miR-7005-5p	-1.34413	0.309775	0.674697	4.12517
miRNA	MIMAT0025147	mmu-miR-6396	1.10966	0.309797	0.674697	0.706873
stem-loop	MI0000652	mmu-mir-1a-2	1.08765	0.310227	0.674697	0.677541
miRNA	MIMAT0027798	mmu-miR-6949-5p	-1.26941	0.310624	0.674697	2.20812
stem-loop	MI0004660	mmu-mir-692-1	-1.17334	0.31092	0.674697	0.87764
stem-loop	MI0004661	mmu-mir-692-2	-1.17334	0.31092	0.674697	0.87764
stem-loop	MI0023541	mmu-mir-692-3	-1.17334	0.31092	0.674697	0.87764
miRNA	MIMAT0009421	mmu-miR-669o-5p	1.23165	0.311111	0.674697	10.401
stem-loop	MI0000549	mmu-mir-30d	1.08564	0.311151	0.674697	0.811917
stem-loop	MI0000577	mmu-mir-29c	1.07611	0.311716	0.674697	0.832757
stem-loop	MI0019180	mmu-mir-299b	-1.06504	0.312363	0.674697	0.555177
miRNA	MIMAT0027884	mmu-miR-6991-5p	-1.27476	0.312718	0.674697	3.69719
miRNA	MIMAT0000567	mmu-miR-329-3p	1.20585	0.312854	0.674697	1.10561
stem-loop	MI0000716	mmu-mir-124-1	1.44173	0.312897	0.674697	1.35093
stem-loop	MI0000717	mmu-mir-124-2	1.44173	0.312897	0.674697	1.35093
stem-loop	MI0000150	mmu-mir-124-3	1.44173	0.312897	0.674697	1.35093
miRNA	MIMAT0025585	mmu-miR-6540-5p	1.19267	0.312903	0.674697	1.60174
miRNA	MIMAT0004581	mmu-miR-34b-3p	1.45859	0.313298	0.675021	3.7929
stem-loop	MI0026049	mmu-mir-8117	-1.24528	0.315055	0.677398	4.75217
stem-loop	MI0003717	mmu-mir-302c	-1.0987	0.315239	0.677398	0.851486
stem-loop	MI0014076	mmu-mir-467a-10	1.09417	0.315628	0.677398	5.10654
stem-loop	MI0014056	mmu-mir-467a-3	1.09417	0.315628	0.677398	5.10654
stem-loop	MI0014065	mmu-mir-467a-6	1.09417	0.315628	0.677398	5.10654
miRNA	MIMAT0017327	mmu-miR-669f-5p	1.18956	0.31676	0.678195	11.8335
stem-loop	MI0014108	mmu-mir-374c	-1.04729	0.316882	0.678195	0.434989
miRNA	MIMAT0025142	mmu-miR-6392-3p	1.16818	0.316904	0.678195	2.14636
miRNA	MIMAT0022989	mmu-miR-5134-3p	-1.16546	0.317746	0.678195	0.958974
stem-loop	MI0004695	mmu-mir-711	-1.11231	0.318802	0.678195	0.881133
miRNA	MIMAT0014882	mmu-miR-466m-5p	1.16857	0.318993	0.678195	12.0973
miRNA	MIMAT0017346	mmu-miR-669m-5p	1.16857	0.318993	0.678195	12.0973
stem-loop	MI0000603	mmu-mir-328	1.13771	0.319012	0.678195	1.14042
stem-loop	MI0014029	mmu-mir-3067	1.12798	0.319053	0.678195	1.37004
miRNA	MIMAT0029897	mmu-miR-7685-3p	-1.25047	0.319111	0.678195	3.80777
miRNA	MIMAT0029852	mmu-miR-7673-5p	-1.07871	0.319457	0.678195	0.70252
miRNA	MIMAT0017249	mmu-miR-495-5p	-1.10241	0.319525	0.678195	0.682332
stem-loop	MI0005482	mmu-mir-147	1.08306	0.319538	0.678195	1.32776
stem-loop	MI0014045	mmu-mir-3082	1.0773	0.319739	0.678195	0.661921
miRNA	MIMAT0029889	mmu-miR-216c-3p	1.10191	0.319949	0.678195	0.700776
stem-loop	MI0000556	mmu-let-7a-1	1.1263	0.320128	0.678195	0.953567
stem-loop	MI0026043	mmu-mir-8111	-1.11095	0.321067	0.678195	0.85748
miRNA	MIMAT0014937	mmu-miR-3103-5p	1.19984	0.321968	0.678195	2.75895
stem-loop	MI0022791	mmu-mir-6944	-1.18252	0.322343	0.678195	1.76759
stem-loop	MI0000707	mmu-mir-33	-1.07455	0.322403	0.678195	0.542248
stem-loop	MI0022775	mmu-mir-6928	-1.11462	0.322674	0.678195	0.855961
stem-loop	MI0021864	mmu-mir-6336	-1.08188	0.322675	0.678195	0.540868
miRNA	MIMAT0005848	mmu-miR-466j	1.16908	0.322941	0.678195	12.0027
miRNA	MIMAT0014957	mmu-miR-1912-5p	1.16924	0.323014	0.678195	4.80181
miRNA	MIMAT0000247	mmu-miR-143-3p	1.18478	0.323099	0.678195	6.99236
miRNA	MIMAT0005851	mmu-miR-1193-3p	-1.06973	0.3232	0.678195	0.438038
miRNA	MIMAT0028035	mmu-miR-7065-3p	-1.11306	0.323613	0.678195	0.976732
miRNA	MIMAT0005295	mmu-miR-376c-5p	-1.08848	0.323763	0.678195	0.421077
stem-loop	MI0022931	mmu-mir-7081	-1.10289	0.324072	0.678195	0.627696
miRNA	MIMAT0029858	mmu-miR-7675-5p	-1.06651	0.324135	0.678195	0.563648
stem-loop	MI0014035	mmu-mir-3072	-1.27685	0.324219	0.678195	3.62989
miRNA	MIMAT0025131	mmu-miR-6385	-1.1641	0.324445	0.678195	1.19594
miRNA	MIMAT0027820	mmu-miR-6960-5p	1.15879	0.324564	0.678195	1.28855
miRNA	MIMAT0004856	mmu-miR-105	1.18909	0.324838	0.678195	1.65975
stem-loop	MI0005502	mmu-mir-466b-1	1.09726	0.324842	0.678195	0.83613
miRNA	MIMAT0027934	mmu-miR-7015-5p	1.13554	0.324846	0.678195	6.32185
stem-loop	MI0000402	mmu-mir-302a	1.08226	0.326103	0.679212	0.602953
stem-loop	MI0018021	mmu-mir-5112	-1.27298	0.326188	0.679212	6.28469
miRNA	MIMAT0005837	mmu-miR-1187	1.26769	0.326232	0.679212	9.21092
miRNA	MIMAT0028029	mmu-miR-7062-3p	-1.17098	0.326454	0.679212	2.99558
miRNA	MIMAT0000157	mmu-miR-145a-5p	1.107	0.326936	0.679212	11.4169
stem-loop	MI0022795	mmu-mir-6948	-1.05097	0.327452	0.679212	0.771922
stem-loop	MI0023719	mmu-mir-7224	-1.05767	0.328071	0.679212	0.633007
stem-loop	MI0025007	mmu-mir-7667	-1.12249	0.328105	0.679212	1.44724
stem-loop	MI0003492	mmu-mir-485	1.0585	0.328179	0.679212	0.568065
miRNA	MIMAT0025128	mmu-miR-6382	-1.07399	0.3283	0.679212	0.457859
stem-loop	MI0014088	mmu-mir-3095	-1.08044	0.328495	0.679212	0.642771
miRNA	MIMAT0004930	mmu-miR-466d-5p	1.18499	0.32887	0.679212	5.82249
stem-loop	MI0025033	mmu-mir-7684	-1.09949	0.328874	0.679212	5.13026
stem-loop	MI0026034	mmu-mir-8104	-1.13143	0.329014	0.679212	0.732103
miRNA	MIMAT0027771	mmu-miR-6935-3p	-1.16141	0.32934	0.679212	0.887625
stem-loop	MI0003535	mmu-mir-369	1.07509	0.329491	0.679212	0.642653
miRNA	MIMAT0004858	mmu-miR-18b-5p	1.18314	0.329516	0.679212	1.26795
miRNA	MIMAT0025160	mmu-miR-6407	1.05748	0.330688	0.680455	0.544844
miRNA	MIMAT0014938	mmu-miR-3103-3p	1.13919	0.33076	0.680455	1.3611
stem-loop	MI0022800	mmu-mir-6953	-1.13369	0.330923	0.680455	1.29663
stem-loop	MI0022837	mmu-mir-6989	-1.07324	0.331217	0.680455	5.79818
stem-loop	MI0006291	mmu-mir-466f-4	1.20473	0.331482	0.680455	10.2819
stem-loop	MI0000231	mmu-mir-24-1	1.06042	0.331598	0.680455	0.83835
miRNA	MIMAT0009444	mmu-miR-1970	-1.20558	0.332654	0.681151	2.76116
stem-loop	MI0022866	mmu-mir-7017	-1.25485	0.332807	0.681151	9.55085
miRNA	MIMAT0027754	mmu-miR-6927-5p	-1.15738	0.332941	0.681151	1.52961
stem-loop	MI0022876	mmu-mir-7027	-1.10178	0.33297	0.681151	1.04982
miRNA	MIMAT0028026	mmu-miR-7061-5p	1.10951	0.333183	0.681151	0.989471
miRNA	MIMAT0014929	mmu-miR-344g-5p	-1.34949	0.334027	0.681151	3.70516
miRNA	MIMAT0014819	mmu-miR-344d-1-5p	-1.178	0.33429	0.681151	1.83659
stem-loop	MI0021928	mmu-mir-6394	-1.0691	0.334427	0.681151	1.79607
miRNA	MIMAT0031422	mmu-miR-8116	1.20879	0.334602	0.681151	2.28075
stem-loop	MI0018015	mmu-mir-3473c	-1.18307	0.334635	0.681151	1.2475
miRNA	MIMAT0025141	mmu-miR-6392-5p	1.27174	0.334652	0.681151	2.61031
miRNA	MIMAT0028013	mmu-miR-7054-3p	1.11248	0.335814	0.682756	0.880109
miRNA	MIMAT0029798	mmu-miR-7648-5p	-1.30625	0.336502	0.682756	1.80582
stem-loop	MI0000170	mmu-mir-146a	1.10714	0.33662	0.682756	0.70566
miRNA	MIMAT0027897	mmu-miR-6997-3p	1.14692	0.337283	0.682756	1.23609
stem-loop	MI0022352	mmu-let-7k	1.09824	0.337551	0.682756	0.743849
stem-loop	MI0005507	mmu-mir-466f-1	1.21438	0.337606	0.682756	10.2919
miRNA	MIMAT0027828	mmu-miR-6964-5p	1.36622	0.337654	0.682756	4.01035
stem-loop	MI0022944	mmu-mir-7094-1	1.08655	0.337667	0.682756	0.778718
stem-loop	MI0022945	mmu-mir-7094-2	1.08655	0.337667	0.682756	0.778718
miRNA	MIMAT0000535	mmu-miR-29a-3p	-1.1726	0.338245	0.683423	8.93886
miRNA	MIMAT0025155	mmu-miR-6403	1.07751	0.340188	0.686847	0.546656
miRNA	MIMAT0027817	mmu-miR-6958-3p	-1.16329	0.340609	0.687093	5.1835
stem-loop	MI0014696	mmu-mir-3470a	-1.08242	0.340808	0.687093	2.61505
miRNA	MIMAT0027816	mmu-miR-6958-5p	1.15996	0.342336	0.689669	6.81394
miRNA	MIMAT0014861	mmu-miR-3076-3p	1.16221	0.342821	0.690142	4.72998
miRNA	MIMAT0022704	mmu-miR-489-5p	1.1046	0.343333	0.690582	1.24365
stem-loop	MI0009963	mmu-mir-1966	1.06365	0.343539	0.690582	0.711143
stem-loop	MI0021873	mmu-mir-6345	-1.06238	0.343876	0.690755	0.747721
miRNA	MIMAT0003729	mmu-miR-216b-5p	-1.07628	0.344516	0.691071	0.65815
miRNA	MIMAT0022987	mmu-miR-5129-3p	-1.15227	0.344754	0.691071	7.44788
miRNA	MIMAT0028027	mmu-miR-7061-3p	1.08753	0.344784	0.691071	0.956372
stem-loop	MI0000823	mmu-mir-181b-2	-1.06017	0.345245	0.691493	0.636243
stem-loop	MI0022880	mmu-mir-7031	1.05956	0.345592	0.691641	1.0677
miRNA	MIMAT0022384	mmu-miR-344h-3p	-1.07631	0.34582	0.691641	0.436524
miRNA	MIMAT0027701	mmu-miR-6900-3p	-1.21488	0.346571	0.692353	4.09579
stem-loop	MI0025027	mmu-mir-3620	-1.10273	0.346678	0.692353	1.64874
miRNA	MIMAT0028050	mmu-miR-7072-5p	-1.22961	0.348159	0.693918	4.65685
stem-loop	MI0023714	mmu-mir-7219	1.07982	0.348434	0.693918	0.717621
stem-loop	MI0000570	mmu-mir-22	1.06445	0.348844	0.693918	1.02805
miRNA	MIMAT0027709	mmu-miR-6904-3p	1.07288	0.348968	0.693918	0.770618
stem-loop	MI0000553	mmu-mir-196a-2	1.09553	0.349238	0.693918	0.818886
miRNA	MIMAT0014803	mmu-miR-1264-3p	-1.05073	0.349291	0.693918	0.531289
stem-loop	MI0022846	mmu-mir-6998	1.0992	0.349313	0.693918	6.25675
miRNA	MIMAT0027800	mmu-miR-6950-5p	-1.17401	0.349773	0.693918	1.32986
miRNA	MIMAT0028428	mmu-miR-7230-5p	1.12165	0.350111	0.693918	1.30829
miRNA	MIMAT0029857	mmu-miR-7674-3p	1.12502	0.350204	0.693918	1.39436
miRNA	MIMAT0031411	mmu-miR-8106	-1.07752	0.350272	0.693918	0.472715
miRNA	MIMAT0028448	mmu-miR-7240-5p	-1.17823	0.350974	0.693918	0.927495
miRNA	MIMAT0029859	mmu-miR-7675-3p	1.12474	0.351304	0.693918	1.25447
stem-loop	MI0014079	mmu-mir-466n	1.07405	0.351476	0.693918	0.820456
stem-loop	MI0000235	mmu-mir-193a	-1.07315	0.351638	0.693918	0.483901
miRNA	MIMAT0004578	mmu-miR-300-5p	1.05556	0.351914	0.693918	0.514494
miRNA	MIMAT0003476	mmu-miR-669b-5p	1.16183	0.352215	0.693918	11.1162
stem-loop	MI0009945	mmu-mir-669o	1.17754	0.35292	0.693918	3.43679
stem-loop	MI0000169	mmu-mir-145a	-1.09717	0.352925	0.693918	0.685666
stem-loop	MI0001653	mmu-mir-450a-1	1.06884	0.353082	0.693918	0.734513
stem-loop	MI0000699	mmu-mir-216a	1.0843	0.353346	0.693918	0.841346
miRNA	MIMAT0027940	mmu-miR-7018-5p	-1.19253	0.354068	0.693918	5.74639
miRNA	MIMAT0000217	mmu-miR-188-5p	1.23801	0.354713	0.693918	3.39245
miRNA	MIMAT0025171	mmu-miR-6416-3p	-1.06854	0.354873	0.693918	0.544156
miRNA	MIMAT0027880	mmu-miR-6989-5p	-1.22019	0.3549	0.693918	3.16001
stem-loop	MI0006288	mmu-mir-669i	-1.05784	0.354971	0.693918	0.481873
stem-loop	MI0009932	mmu-mir-1943	-1.1421	0.354973	0.693918	2.02883
miRNA	MIMAT0031402	mmu-miR-142b	1.04487	0.355137	0.693918	0.593831
stem-loop	MI0025008	mmu-mir-7668	1.12221	0.355454	0.693918	1.50709
stem-loop	MI0018031	mmu-mir-5122	-1.12781	0.355653	0.693918	2.91775
stem-loop	MI0026021	mmu-mir-8094	-1.04096	0.356321	0.693918	0.581623
miRNA	MIMAT0003477	mmu-miR-669a-5p	1.20676	0.356334	0.693918	10.3008
miRNA	MIMAT0014889	mmu-miR-669p-5p	1.20676	0.356334	0.693918	10.3008
miRNA	MIMAT0027984	mmu-miR-7040-5p	1.15263	0.356342	0.693918	4.73027
miRNA	MIMAT0027803	mmu-miR-6951-3p	-1.07063	0.35681	0.693918	0.474763
miRNA	MIMAT0027801	mmu-miR-6950-3p	1.14581	0.357268	0.693918	1.04289
stem-loop	MI0021891	mmu-mir-6362	-1.09291	0.357285	0.693918	3.12539
stem-loop	MI0021937	mmu-mir-6401	1.07314	0.357345	0.693918	1.1222
miRNA	MIMAT0027770	mmu-miR-6935-5p	-1.19247	0.357452	0.693918	4.28742
miRNA	MIMAT0028051	mmu-miR-7072-3p	-1.20891	0.357861	0.693918	1.75168
miRNA	MIMAT0003388	mmu-miR-376b-5p	-1.03661	0.357945	0.693918	0.523751
miRNA	MIMAT0001076	mmu-miR-384-3p	-1.06814	0.358384	0.693918	0.469605
miRNA	MIMAT0027938	mmu-miR-7017-5p	-1.11225	0.358515	0.693918	1.63388
miRNA	MIMAT0004684	mmu-miR-362-3p	-1.05042	0.358528	0.693918	0.598946
miRNA	MIMAT0027808	mmu-miR-6954-5p	1.17727	0.358776	0.693918	5.81943
miRNA	MIMAT0004647	mmu-miR-338-5p	1.17709	0.35907	0.694	8.30973
stem-loop	MI0022780	mmu-mir-6933	1.05945	0.359517	0.694184	1.20501
miRNA	MIMAT0003128	mmu-miR-485-5p	-1.10783	0.359668	0.694184	1.03047
miRNA	MIMAT0025129	mmu-miR-6383	-1.33992	0.360669	0.694895	3.34697
miRNA	MIMAT0027809	mmu-miR-6954-3p	1.24116	0.360673	0.694895	1.79134
miRNA	MIMAT0017270	mmu-miR-18b-3p	-1.12655	0.360791	0.694895	1.26938
stem-loop	MI0014106	mmu-mir-3109	1.09712	0.361426	0.695631	3.45816
miRNA	MIMAT0000146	mmu-miR-134-5p	-1.15759	0.36259	0.696895	0.98186
miRNA	MIMAT0029830	mmu-miR-7662-5p	-1.26095	0.362685	0.696895	1.91286
miRNA	MIMAT0027793	mmu-miR-6946-3p	1.22987	0.363084	0.696895	2.05467
stem-loop	MI0004641	mmu-mir-680-2	-1.12018	0.363657	0.696895	2.31347
miRNA	MIMAT0017232	mmu-miR-301b-5p	1.05482	0.363824	0.696895	0.501047
miRNA	MIMAT0000666	mmu-miR-320-3p	-1.0852	0.363966	0.696895	9.10154
miRNA	MIMAT0014843	mmu-miR-3068-3p	-1.19038	0.364043	0.696895	0.957306
miRNA	MIMAT0029886	mmu-miR-7683-5p	1.07165	0.364124	0.696895	0.50509
stem-loop	MI0024987	mmu-mir-7649	1.09811	0.364707	0.696895	2.05733
stem-loop	MI0004523	mmu-mir-669a-1	1.1094	0.365084	0.696895	0.820605
miRNA	MIMAT0017061	mmu-miR-222-5p	1.16809	0.36526	0.696895	1.09573
miRNA	MIMAT0028407	mmu-miR-7219-3p	1.06631	0.365674	0.696895	0.548681
miRNA	MIMAT0009395	mmu-miR-1932	-1.10266	0.365864	0.696895	0.769552
miRNA	MIMAT0031425	mmu-miR-8119	-1.12007	0.366089	0.696895	5.386
miRNA	MIMAT0027850	mmu-miR-6974-5p	1.2427	0.367158	0.696895	1.92063
stem-loop	MI0005003	mmu-mir-676	-1.09223	0.36756	0.696895	1.2029
miRNA	MIMAT0014876	mmu-miR-3084-5p	-1.08595	0.36761	0.696895	0.396052
miRNA	MIMAT0004881	mmu-miR-466f-5p	1.19214	0.367726	0.696895	10.954
miRNA	MIMAT0025167	mmu-miR-378d	-1.14876	0.367821	0.696895	6.42984
miRNA	MIMAT0020636	mmu-miR-3572-3p	1.18873	0.368058	0.696895	5.42708
miRNA	MIMAT0004875	mmu-miR-466b-5p	1.16227	0.368175	0.696895	6.51655
miRNA	MIMAT0014885	mmu-miR-466o-5p	1.16227	0.368175	0.696895	6.51655
miRNA	MIMAT0031397	mmu-miR-1291	-1.13908	0.368395	0.696895	0.606334
miRNA	MIMAT0017345	mmu-miR-669l-3p	1.0643	0.368831	0.696895	0.642787
miRNA	MIMAT0027950	mmu-miR-7023-5p	-1.11892	0.369026	0.696895	5.70162
stem-loop	MI0006283	mmu-mir-1b	1.08499	0.369037	0.696895	0.823611
miRNA	MIMAT0027953	mmu-miR-7024-3p	-1.17904	0.369367	0.696895	1.67204
stem-loop	MI0022794	mmu-mir-6947	-1.09562	0.369593	0.696895	0.689093
miRNA	MIMAT0027871	mmu-miR-6984-3p	1.19617	0.369657	0.696895	2.49939
miRNA	MIMAT0000671	mmu-miR-224-5p	1.0821	0.370502	0.698011	1.05373
miRNA	MIMAT0004636	mmu-miR-93-3p	-1.22843	0.371649	0.699103	5.26432
miRNA	MIMAT0000769	mmu-miR-133b-3p	1.12072	0.371731	0.699103	0.742811
miRNA	MIMAT0004788	mmu-miR-20b-3p	1.31486	0.371842	0.699103	4.23748
miRNA	MIMAT0009422	mmu-miR-1951	1.14834	0.373186	0.699962	6.0559
miRNA	MIMAT0000236	mmu-miR-203-3p	1.08553	0.373703	0.699962	0.79537
stem-loop	MI0018014	mmu-mir-5106	1.11244	0.37371	0.699962	1.51245
stem-loop	MI0023709	mmu-mir-7214	1.07988	0.373805	0.699962	1.14537
miRNA	MIMAT0022367	mmu-miR-5620-5p	1.13946	0.373818	0.699962	10.277
miRNA	MIMAT0003376	mmu-miR-302c-3p	1.08234	0.374022	0.699962	0.814372
miRNA	MIMAT0017324	mmu-miR-669d-3p	-1.10211	0.374481	0.699962	0.656163
miRNA	MIMAT0027904	mmu-miR-7001-5p	-1.06287	0.375005	0.699962	6.51051
miRNA	MIMAT0016980	mmu-miR-23b-5p	1.25025	0.375026	0.699962	3.92454
miRNA	MIMAT0017049	mmu-miR-25-5p	1.24402	0.375068	0.699962	3.64378
miRNA	MIMAT0004527	mmu-miR-124-5p	1.05624	0.375231	0.699962	0.550201
miRNA	MIMAT0005830	mmu-miR-466l-3p	-1.08728	0.375596	0.699962	0.829694
miRNA	MIMAT0017323	mmu-miR-669k-5p	1.20031	0.37564	0.699962	10.3179
miRNA	MIMAT0031409	mmu-miR-8105	-1.13719	0.375945	0.699962	1.29741
miRNA	MIMAT0020608	mmu-miR-5101	1.31607	0.376103	0.699962	5.22769
stem-loop	MI0022900	mmu-mir-7051	1.09584	0.377396	0.701711	1.28944
miRNA	MIMAT0000739	mmu-miR-375-3p	1.09239	0.377629	0.701711	0.816593
stem-loop	MI0005552	mmu-mir-208b	-1.0873	0.377876	0.701711	0.560275
miRNA	MIMAT0014842	mmu-miR-3068-5p	1.07445	0.37806	0.701711	0.606745
miRNA	MIMAT0028403	mmu-miR-7217-3p	-1.06765	0.379083	0.702739	0.778205
miRNA	MIMAT0017053	mmu-miR-212-5p	1.10682	0.379123	0.702739	0.928192
miRNA	MIMAT0027705	mmu-miR-6902-3p	1.14959	0.379758	0.702763	6.23868
stem-loop	MI0016975	mmu-mir-3966	1.0965	0.380005	0.702763	1.34013
miRNA	MIMAT0029843	mmu-miR-7668-3p	-1.14901	0.380155	0.702763	3.69689
stem-loop	MI0025028	mmu-mir-465d	-1.11473	0.380365	0.702763	0.745731
miRNA	MIMAT0017047	mmu-miR-1a-2-5p	-1.06175	0.380409	0.702763	0.449608
miRNA	MIMAT0027759	mmu-miR-6929-3p	-1.25532	0.381216	0.703466	5.86776
miRNA	MIMAT0017248	mmu-miR-679-3p	1.0769	0.381334	0.703466	0.68959
miRNA	MIMAT0025088	mmu-miR-6345	-1.21284	0.381768	0.703466	3.79583
miRNA	MIMAT0004877	mmu-miR-466c-5p	1.18802	0.381972	0.703466	9.94353
miRNA	MIMAT0017017	mmu-let-7f-2-3p	-1.04585	0.38245	0.703466	0.59962
stem-loop	MI0022818	mmu-mir-6970	-1.10102	0.382513	0.703466	1.27471
stem-loop	MI0016980	mmu-mir-3970	1.09438	0.383669	0.703466	1.07919
miRNA	MIMAT0017068	mmu-miR-181c-3p	1.09816	0.38436	0.703466	0.870904
miRNA	MIMAT0029867	mmu-miR-1191b-3p	-1.20937	0.385366	0.703466	2.47616
stem-loop	MI0001645	mmu-mir-365-2	-1.08817	0.385401	0.703466	0.816175
stem-loop	MI0019181	mmu-mir-5615-1	-1.05095	0.386068	0.703466	0.397111
stem-loop	MI0009917	mmu-mir-1928	1.10916	0.386074	0.703466	0.951801
miRNA	MIMAT0017326	mmu-miR-1b-3p	1.05487	0.386344	0.703466	0.554908
miRNA	MIMAT0027721	mmu-miR-6910-3p	1.07768	0.386368	0.703466	0.870455
miRNA	MIMAT0014935	mmu-miR-3102-3p.2-3p	1.15437	0.386639	0.703466	1.63201
miRNA	MIMAT0004883	mmu-miR-466g	1.19653	0.386944	0.703466	1.37157
miRNA	MIMAT0017260	mmu-miR-652-5p	-1.18045	0.388347	0.703466	2.71603
miRNA	MIMAT0028405	mmu-miR-7218-3p	1.05878	0.388519	0.703466	0.655417
stem-loop	MI0022777	mmu-mir-6930	-1.17282	0.388645	0.703466	2.80963
stem-loop	MI0004686	mmu-mir-702	1.14138	0.388872	0.703466	1.609
miRNA	MIMAT0005840	mmu-miR-669i	-1.08366	0.389342	0.703466	0.732326
stem-loop	MI0022919	mmu-mir-7069	-1.10868	0.389365	0.703466	2.24468
stem-loop	MI0004643	mmu-mir-681	-1.08387	0.389536	0.703466	1.05149
miRNA	MIMAT0019348	mmu-miR-378b	-1.12406	0.389883	0.703466	6.71238
stem-loop	MI0003476	mmu-mir-489	-1.07606	0.38992	0.703466	0.544441
stem-loop	MI0021955	mmu-mir-6417	-1.07626	0.389941	0.703466	2.80166
stem-loop	MI0009925	mmu-mir-1936	-1.08057	0.390403	0.703466	0.744721
stem-loop	MI0002400	mmu-mir-465a	1.15171	0.390513	0.703466	1.89364
miRNA	MIMAT0012771	mmu-miR-432	1.16288	0.390825	0.703466	1.90277
miRNA	MIMAT0029818	mmu-miR-7656-5p	1.1054	0.391036	0.703466	0.707401
miRNA	MIMAT0025099	mmu-miR-6356	1.05966	0.391037	0.703466	0.506515
stem-loop	MI0022923	mmu-mir-7073	1.06745	0.391183	0.703466	0.711459
stem-loop	MI0014047	mmu-mir-3084-1	-1.04013	0.39136	0.703466	0.621502
stem-loop	MI0020958	mmu-mir-3084-2	-1.04013	0.39136	0.703466	0.621502
miRNA	MIMAT0000672	mmu-miR-199b-5p	1.06716	0.391737	0.703466	0.874022
miRNA	MIMAT0009391	mmu-miR-1928	1.1585	0.391832	0.703466	1.18659
miRNA	MIMAT0004841	mmu-miR-871-5p	1.08939	0.391982	0.703466	0.748425
stem-loop	MI0021956	mmu-mir-6418	1.06332	0.392338	0.703466	1.10153
miRNA	MIMAT0028010	mmu-miR-7053-5p	-1.17168	0.392573	0.703466	3.69853
stem-loop	MI0021947	mmu-mir-6410	-1.10077	0.392791	0.703466	2.0387
miRNA	MIMAT0003495	mmu-miR-705	-1.05404	0.393282	0.703466	8.49855
miRNA	MIMAT0004846	mmu-miR-881-3p	-1.05741	0.393322	0.703466	0.690831
stem-loop	MI0004703	mmu-mir-501	-1.08112	0.39348	0.703466	2.20845
miRNA	MIMAT0017082	mmu-miR-383-3p	-1.16788	0.393884	0.703466	2.73872
miRNA	MIMAT0025153	mmu-miR-6401	1.10968	0.393931	0.703466	1.3412
miRNA	MIMAT0028000	mmu-miR-7048-5p	1.12256	0.394002	0.703466	5.3085
miRNA	MIMAT0031405	mmu-miR-8101	-1.26219	0.394131	0.703466	10.6047
stem-loop	MI0021893	mmu-mir-6364	1.05701	0.394154	0.703466	0.693067
miRNA	MIMAT0027853	mmu-miR-6975-3p	-1.17822	0.394233	0.703466	3.92233
miRNA	MIMAT0005844	mmu-miR-466f	1.17292	0.394619	0.703466	11.2387
stem-loop	MI0005511	mmu-mir-466h	1.12764	0.394806	0.703466	0.99443
stem-loop	MI0021872	mmu-mir-6344	1.13289	0.394813	0.703466	2.37631
stem-loop	MI0004249	mmu-mir-802	1.05152	0.394971	0.703466	0.637271
miRNA	MIMAT0000744	mmu-miR-380-5p	1.05204	0.395062	0.703466	0.582793
miRNA	MIMAT0004899	mmu-miR-92b-3p	1.20476	0.396146	0.7038	5.6281
stem-loop	MI0026022	mmu-mir-8095	-1.1004	0.396439	0.7038	1.07467
miRNA	MIMAT0029910	mmu-miR-7243-5p	1.12009	0.396574	0.7038	0.94579
miRNA	MIMAT0017078	mmu-miR-375-5p	-1.06582	0.396731	0.7038	0.485306
miRNA	MIMAT0017005	mmu-miR-122-3p	-1.09028	0.396841	0.7038	0.650926
miRNA	MIMAT0028129	mmu-miR-7116-5p	-1.36223	0.39687	0.7038	7.77722
miRNA	MIMAT0027797	mmu-miR-6948-3p	1.18142	0.397227	0.7038	1.80937
stem-loop	MI0000137	mmu-let-7g	1.06312	0.397392	0.7038	0.813142
miRNA	MIMAT0028002	mmu-miR-7049-5p	-1.13654	0.397591	0.7038	1.4802
miRNA	MIMAT0001421	mmu-miR-434-5p	1.05894	0.397872	0.7038	0.545784
stem-loop	MI0004692	mmu-mir-708	1.05974	0.398375	0.7038	0.736243
miRNA	MIMAT0014828	mmu-miR-3061-5p	-1.14462	0.398397	0.7038	1.47083
miRNA	MIMAT0027854	mmu-miR-6976-5p	1.06824	0.39857	0.7038	0.842162
miRNA	MIMAT0014933	mmu-miR-3102-5p	-1.16309	0.39882	0.7038	7.13826
miRNA	MIMAT0004896	mmu-miR-590-3p	-1.08616	0.399352	0.704289	0.553279
miRNA	MIMAT0017064	mmu-miR-135a-2-3p	-1.15806	0.399642	0.70435	1.48033
stem-loop	MI0000691	mmu-mir-32	1.08714	0.401755	0.707621	0.867618
miRNA	MIMAT0005853	mmu-miR-669e-5p	1.18126	0.402623	0.708699	10.3666
miRNA	MIMAT0022690	mmu-miR-184-5p	1.22794	0.403363	0.709386	1.72798
miRNA	MIMAT0027760	mmu-miR-6930-5p	-1.29318	0.403528	0.709386	2.81621
miRNA	MIMAT0027813	mmu-miR-6956-3p	1.07827	0.404015	0.709791	0.757379
stem-loop	MI0000159	mmu-mir-133a-1	-1.05569	0.404923	0.710507	0.578341
stem-loop	MI0022925	mmu-mir-7075	-1.07922	0.405029	0.710507	1.10609
miRNA	MIMAT0004840	mmu-miR-743b-3p	1.05651	0.405195	0.710507	0.504354
stem-loop	MI0003519	mmu-mir-543	-1.07938	0.405947	0.710681	0.725023
miRNA	MIMAT0004933	mmu-miR-878-3p	1.04378	0.405993	0.710681	0.61249
miRNA	MIMAT0025083	mmu-miR-6340	-1.06536	0.406249	0.710681	0.449151
miRNA	MIMAT0004873	mmu-miR-465c-5p	-1.06706	0.406638	0.710681	0.64224
miRNA	MIMAT0017066	mmu-miR-92a-1-5p	1.07906	0.406749	0.710681	0.784596
miRNA	MIMAT0017236	mmu-miR-551b-5p	-1.09886	0.406839	0.710681	1.07941
miRNA	MIMAT0025143	mmu-miR-6393	-1.09781	0.408068	0.712376	0.689591
miRNA	MIMAT0016999	mmu-miR-194-1-3p	1.19354	0.408522	0.712553	2.41867
miRNA	MIMAT0017253	mmu-miR-669c-3p	1.20013	0.408685	0.712553	1.11258
stem-loop	MI0003523	mmu-mir-547	-1.05296	0.409138	0.712787	0.534593
miRNA	MIMAT0000746	mmu-miR-381-3p	1.07789	0.409336	0.712787	1.01005
stem-loop	MI0022812	mmu-mir-6965	-1.11253	0.410266	0.713385	0.97993
miRNA	MIMAT0003510	mmu-miR-717	1.02871	0.410914	0.713385	0.538851
miRNA	MIMAT0014881	mmu-miR-3086-3p	-1.0757	0.411174	0.713385	0.74591
miRNA	MIMAT0028392	mmu-miR-7212-5p	1.07825	0.411206	0.713385	6.78208
miRNA	MIMAT0027788	mmu-miR-6944-5p	-1.19362	0.411355	0.713385	7.33395
stem-loop	MI0004619	mmu-mir-344d-2	1.11411	0.411489	0.713385	7.17769
stem-loop	MI0004619	mmu-mir-344d-2	1.11411	0.411489	0.713385	7.17769
miRNA	MIMAT0028075	mmu-miR-7084-3p	1.16059	0.412858	0.715273	3.63536
miRNA	MIMAT0017247	mmu-miR-497-3p	-1.05042	0.413576	0.715273	0.452825
miRNA	MIMAT0004828	mmu-miR-708-5p	-1.08646	0.413592	0.715273	0.686236
miRNA	MIMAT0029814	mmu-miR-7654-5p	1.05865	0.413614	0.715273	0.692818
stem-loop	MI0000148	mmu-mir-101a	-1.06668	0.414825	0.716917	0.764476
stem-loop	MI0021915	mmu-mir-6384	-1.09178	0.415459	0.717397	0.89921
stem-loop	MI0022840	mmu-mir-6992	1.10337	0.415831	0.717397	2.34971
miRNA	MIMAT0004579	mmu-miR-302a-5p	-1.07308	0.415957	0.717397	0.648463
stem-loop	MI0000163	mmu-mir-137	1.04896	0.416142	0.717397	0.497808
stem-loop	MI0022921	mmu-mir-7071	1.07442	0.416403	0.717398	0.580759
miRNA	MIMAT0017233	mmu-miR-216b-3p	-1.03884	0.416983	0.71795	0.482247
miRNA	MIMAT0025582	mmu-miR-6537-3p	1.06806	0.418062	0.719359	0.675522
miRNA	MIMAT0003730	mmu-miR-592-5p	1.1049	0.418581	0.71938	0.790241
stem-loop	MI0023732	mmu-mir-7237	1.06702	0.418596	0.71938	1.0003
miRNA	MIMAT0017051	mmu-miR-100-3p	-1.09242	0.419604	0.720026	0.629898
stem-loop	MI0025002	mmu-mir-7662	-1.03449	0.419924	0.720026	0.620322
miRNA	MIMAT0020641	mmu-miR-5130	-1.25137	0.420325	0.720026	10.9601
miRNA	MIMAT0031399	mmu-miR-8097	-1.05266	0.420805	0.720026	0.6105
stem-loop	MI0019317	mmu-mir-344i	1.06714	0.420939	0.720026	0.846336
stem-loop	MI0009920	mmu-mir-1931	-1.07861	0.421089	0.720026	0.605829
stem-loop	MI0021954	mmu-mir-6416	-1.10757	0.421235	0.720026	0.968843
stem-loop	MI0004646	mmu-mir-683-1	-1.06024	0.42132	0.720026	3.23314
stem-loop	MI0010690	mmu-mir-683-2	-1.06024	0.42132	0.720026	3.23314
stem-loop	MI0001146	mmu-mir-384	1.04807	0.422009	0.720758	0.600673
miRNA	MIMAT0027711	mmu-miR-6905-3p	-1.05353	0.422993	0.721583	0.657827
miRNA	MIMAT0029840	mmu-miR-7667-5p	1.21191	0.423015	0.721583	3.70789
miRNA	MIMAT0027980	mmu-miR-7038-5p	1.15525	0.423319	0.721656	6.05846
stem-loop	MI0022859	mmu-mir-7010	-1.03664	0.423601	0.721691	0.470607
miRNA	MIMAT0029833	mmu-miR-7663-3p	1.05417	0.425092	0.723506	0.596897
miRNA	MIMAT0027874	mmu-miR-6986-5p	-1.0756	0.425321	0.723506	0.836983
miRNA	MIMAT0031415	mmu-miR-8109	-1.45098	0.425453	0.723506	3.82944
miRNA	MIMAT0000163	mmu-miR-153-3p	-1.08888	0.425734	0.723538	0.449939
stem-loop	MI0000175	mmu-mir-153	-1.0732	0.426983	0.724861	0.615973
stem-loop	MI0021878	mmu-mir-6350	-1.04025	0.427247	0.724861	0.54307
miRNA	MIMAT0027955	mmu-miR-7025-3p	-1.27226	0.427446	0.724861	3.74826
miRNA	MIMAT0029909	mmu-miR-7689-3p	-1.08483	0.427563	0.724861	0.652123
stem-loop	MI0018029	mmu-mir-5120	1.06422	0.428668	0.724999	0.553763
miRNA	MIMAT0009441	mmu-miR-1968-5p	1.16456	0.428723	0.724999	1.79426
stem-loop	MI0004418	mmu-mir-3058	1.05775	0.428774	0.724999	1.01627
miRNA	MIMAT0029880	mmu-miR-465d-5p	-1.0385	0.428958	0.724999	0.479326
miRNA	MIMAT0000541	mmu-miR-96-5p	1.04244	0.429538	0.725322	0.412582
stem-loop	MI0014025	mmu-mir-3063	-1.06911	0.429937	0.725322	0.798552
miRNA	MIMAT0028011	mmu-miR-7053-3p	1.21387	0.430239	0.725328	3.43701
stem-loop	MI0000697	mmu-mir-181a-1	1.08302	0.430466	0.725328	0.848868
stem-loop	MI0006306	mmu-mir-1198	1.07617	0.431489	0.725505	2.13098
miRNA	MIMAT0000134	mmu-miR-124-3p	1.39697	0.431521	0.725505	1.53807
miRNA	MIMAT0003151	mmu-miR-378a-3p	-1.06061	0.431766	0.725505	8.92987
miRNA	MIMAT0000155	mmu-miR-142-3p	1.0564	0.431875	0.725505	0.524729
miRNA	MIMAT0029848	mmu-miR-7671-5p	-1.08038	0.432264	0.725505	0.771945
stem-loop	MI0005547	mmu-mir-449b	1.12381	0.43262	0.725505	3.7175
stem-loop	MI0022825	mmu-mir-6977	1.11262	0.433334	0.725505	1.40264
stem-loop	MI0003537	mmu-mir-450a-2	1.09883	0.43336	0.725505	1.90982
miRNA	MIMAT0007863	mmu-miR-1902	-1.15083	0.433449	0.725505	1.33073
stem-loop	MI0009927	mmu-mir-1938	-1.05962	0.433615	0.725505	0.763923
stem-loop	MI0000256	mmu-mir-122	1.06406	0.433778	0.725505	0.754581
miRNA	MIMAT0027991	mmu-miR-7043-3p	1.18883	0.433791	0.725505	3.1363
miRNA	MIMAT0025168	mmu-miR-6414	1.13482	0.433989	0.725505	1.22101
stem-loop	MI0005549	mmu-mir-872	-1.06973	0.434833	0.726361	1.00802
miRNA	MIMAT0012774	mmu-miR-664-3p	-1.06715	0.435027	0.726361	0.859514
miRNA	MIMAT0016982	mmu-miR-128-1-5p	1.1353	0.435493	0.726654	0.944257
miRNA	MIMAT0022360	mmu-miR-5616-3p	1.0667	0.435729	0.726654	0.867172
miRNA	MIMAT0027906	mmu-miR-7002-5p	-1.40062	0.436808	0.727182	3.57519
stem-loop	MI0025036	mmu-mir-7685	1.07727	0.436874	0.727182	1.12757
miRNA	MIMAT0017328	mmu-miR-1188-3p	1.11706	0.437033	0.727182	1.41305
stem-loop	MI0004134	mmu-mir-668	-1.09353	0.437516	0.727182	1.72176
stem-loop	MI0000558	mmu-let-7b	1.08767	0.438102	0.727182	1.20451
miRNA	MIMAT0028450	mmu-miR-7241-5p	-1.08287	0.43862	0.727182	0.95537
miRNA	MIMAT0003511	mmu-miR-450b-5p	1.0755	0.438751	0.727182	0.766421
miRNA	MIMAT0005850	mmu-miR-1192	-1.20788	0.438903	0.727182	1.05007
miRNA	MIMAT0007880	mmu-miR-1901	-1.11024	0.438964	0.727182	0.832655
miRNA	MIMAT0004891	mmu-miR-509-3p	-1.05138	0.439069	0.727182	0.419366
miRNA	MIMAT0029823	mmu-miR-7658-3p	1.14559	0.439532	0.727182	1.93895
stem-loop	MI0022915	mmu-mir-7066	1.09096	0.43965	0.727182	3.35138
stem-loop	MI0022051	mmu-mir-6481	1.07593	0.43979	0.727182	0.659022
stem-loop	MI0000720	mmu-mir-9-1	1.10945	0.439929	0.727182	2.24687
miRNA	MIMAT0027851	mmu-miR-6974-3p	-1.15255	0.44009	0.727182	1.97652
stem-loop	MI0006297	mmu-mir-1192	1.10732	0.440299	0.727182	2.02022
miRNA	MIMAT0026642	mmu-miR-3475-5p	-1.08092	0.440699	0.727182	1.06922
stem-loop	MI0022874	mmu-mir-7025	-1.07777	0.441353	0.727182	1.5169
miRNA	MIMAT0028065	mmu-miR-7079-3p	1.14438	0.441813	0.727182	1.24772
miRNA	MIMAT0027824	mmu-miR-6962-5p	1.1426	0.441959	0.727182	1.88818
miRNA	MIMAT0028024	mmu-miR-7060-5p	1.18312	0.442123	0.727182	5.00401
stem-loop	MI0023716	mmu-mir-7221	1.08057	0.442129	0.727182	1.53046
miRNA	MIMAT0017279	mmu-miR-873a-3p	1.06362	0.442178	0.727182	0.524328
stem-loop	MI0022870	mmu-mir-7021	-1.0707	0.442369	0.727182	0.731177
miRNA	MIMAT0014926	mmu-miR-344b-3p	-1.05132	0.444181	0.729622	0.484322
stem-loop	MI0022902	mmu-mir-7053	-1.05524	0.444431	0.729622	3.69429
stem-loop	MI0000552	mmu-mir-196a-1	-1.06993	0.444909	0.729622	0.952497
stem-loop	MI0000405	mmu-let-7d	1.05556	0.445261	0.729622	1.02489
miRNA	MIMAT0027936	mmu-miR-7016-5p	1.14656	0.445292	0.729622	5.62429
stem-loop	MI0009965	mmu-mir-1968	-1.07965	0.445696	0.729622	0.765206
miRNA	MIMAT0028015	mmu-miR-7055-3p	1.11675	0.445735	0.729622	1.08042
stem-loop	MI0022836	mmu-mir-6988	-1.10142	0.446015	0.729622	0.674621
stem-loop	MI0022786	mmu-mir-6939	1.04139	0.446233	0.729622	0.951581
stem-loop	MI0021961	mmu-mir-30f	-1.05358	0.447085	0.729784	0.528021
stem-loop	MI0019185	mmu-mir-5617	-1.08347	0.447119	0.729784	1.08772
stem-loop	MI0026026	mmu-mir-8098	1.11653	0.447342	0.729784	1.46594
stem-loop	MI0004122	mmu-mir-301b	-1.11454	0.447389	0.729784	1.62384
miRNA	MIMAT0029903	mmu-miR-7687-3p	1.11009	0.448398	0.730997	1.48088
stem-loop	MI0025026	mmu-mir-6715	-1.07024	0.449366	0.731707	0.616274
miRNA	MIMAT0014942	mmu-miR-3105-3p	1.06701	0.449739	0.731707	0.827098
miRNA	MIMAT0014900	mmu-miR-3089-3p	1.13352	0.450821	0.731707	3.36701
miRNA	MIMAT0029904	mmu-miR-1258-5p	1.04581	0.451153	0.731707	0.516337
miRNA	MIMAT0025146	mmu-miR-6395	-1.17	0.452091	0.731707	3.31407
miRNA	MIMAT0027755	mmu-miR-6927-3p	-1.19375	0.452304	0.731707	2.40525
miRNA	MIMAT0003781	mmu-miR-676-5p	-1.06752	0.452379	0.731707	0.596171
miRNA	MIMAT0003498	mmu-miR-708-3p	1.13941	0.452423	0.731707	1.34961
miRNA	MIMAT0029899	mmu-miR-7686-3p	-1.0951	0.452476	0.731707	0.866301
stem-loop	MI0000395	mmu-mir-297a-1	1.11546	0.452506	0.731707	5.82574
stem-loop	MI0000568	mmu-mir-20a	1.07116	0.452639	0.731707	0.813618
stem-loop	MI0021899	mmu-mir-6370	1.03011	0.452785	0.731707	0.654869
miRNA	MIMAT0001542	mmu-miR-449a-5p	1.12383	0.45294	0.731707	1.12024
miRNA	MIMAT0025085	mmu-miR-6342	1.07153	0.453217	0.731707	0.701549
miRNA	MIMAT0005835	mmu-miR-1b-5p	-1.07029	0.453392	0.731707	0.471949
stem-loop	MI0022886	mmu-mir-7037	1.16147	0.453428	0.731707	3.01945
miRNA	MIMAT0029863	mmu-miR-129b-3p	-1.15751	0.45345	0.731707	1.5312
stem-loop	MI0014026	mmu-mir-3064	1.0979	0.453826	0.731707	1.81049
stem-loop	MI0001151	mmu-mir-196b	-1.06577	0.453944	0.731707	1.10154
miRNA	MIMAT0007867	mmu-miR-1895	-1.10591	0.454385	0.731707	5.79382
stem-loop	MI0021946	mmu-mir-6409	-1.05589	0.454844	0.731707	0.600417
stem-loop	MI0006281	mmu-mir-669d	1.12997	0.45524	0.731707	5.45457
stem-loop	MI0023722	mmu-mir-7227	-1.03427	0.455746	0.731707	0.454044
stem-loop	MI0004706	mmu-mir-505	1.08256	0.455922	0.731707	1.15042
stem-loop	MI0000728	mmu-mir-7a-1	1.05388	0.456225	0.731707	0.910934
stem-loop	MI0021933	mmu-mir-6397	-1.04617	0.456461	0.731707	0.605367
miRNA	MIMAT0007864	mmu-miR-1897-5p	-1.16578	0.456469	0.731707	1.78278
stem-loop	MI0022834	mmu-mir-6986	-1.07516	0.456565	0.731707	0.662509
stem-loop	MI0021930	mmu-mir-6395	-1.05192	0.456692	0.731707	0.57249
miRNA	MIMAT0014952	mmu-miR-3110-3p	-1.08076	0.456787	0.731707	0.907992
miRNA	MIMAT0027992	mmu-miR-7044-5p	1.12698	0.458026	0.731978	9.38064
miRNA	MIMAT0019351	mmu-miR-3967	1.06723	0.458168	0.731978	0.942663
miRNA	MIMAT0027845	mmu-miR-6971-3p	1.21081	0.458253	0.731978	3.74717
stem-loop	MI0000565	mmu-mir-16-1	-1.07339	0.458545	0.731978	1.0062
miRNA	MIMAT0009459	mmu-miR-1982-5p	-1.12167	0.458811	0.731978	5.50962
miRNA	MIMAT0014893	mmu-miR-466n-5p	1.23727	0.458988	0.731978	4.60743
miRNA	MIMAT0017037	mmu-miR-341-5p	-1.05637	0.459078	0.731978	0.682656
stem-loop	MI0023727	mmu-mir-7232	-1.04548	0.459932	0.732298	0.577894
miRNA	MIMAT0014902	mmu-miR-3090-3p	-1.07055	0.459972	0.732298	0.574245
miRNA	MIMAT0004663	mmu-miR-200c-5p	1.06859	0.460141	0.732298	0.796349
stem-loop	MI0022916	mmu-mir-7067	-1.06049	0.460492	0.732298	0.633254
stem-loop	MI0006298	mmu-mir-1193	-1.06025	0.460863	0.732298	0.657897
stem-loop	MI0004659	mmu-mir-691	1.0806	0.460883	0.732298	1.00496
miRNA	MIMAT0017018	mmu-miR-16-2-3p	1.22527	0.461136	0.732298	4.25278
stem-loop	MI0000399	mmu-mir-299a	-1.08362	0.461786	0.732487	0.750365
miRNA	MIMAT0017225	mmu-miR-302d-5p	1.22071	0.461897	0.732487	3.21559
stem-loop	MI0016973	mmu-mir-378b	1.08337	0.462051	0.732487	1.42712
miRNA	MIMAT0019340	mmu-miR-3962	-1.05785	0.462332	0.732512	0.837805
miRNA	MIMAT0016984	mmu-miR-132-5p	-1.05833	0.463157	0.732573	0.587424
miRNA	MIMAT0009439	mmu-miR-1966-5p	-1.1316	0.463196	0.732573	4.35289
stem-loop	MI0004666	mmu-mir-669b	1.13401	0.463625	0.732573	4.54507
miRNA	MIMAT0022364	mmu-miR-5618-3p	-1.05858	0.463637	0.732573	0.519083
miRNA	MIMAT0029844	mmu-miR-7669-5p	1.1044	0.463776	0.732573	1.37995
miRNA	MIMAT0004537	mmu-miR-154-3p	1.04359	0.463963	0.732573	0.586344
stem-loop	MI0018033	mmu-mir-3473d	-1.06228	0.464405	0.732852	3.75015
miRNA	MIMAT0027927	mmu-miR-7011-3p	1.16701	0.465156	0.733422	2.22978
stem-loop	MI0022798	mmu-mir-6951	1.05783	0.465518	0.733422	0.748522
miRNA	MIMAT0025113	mmu-miR-6369	-1.19494	0.465594	0.733422	3.70268
miRNA	MIMAT0027968	mmu-miR-7032-5p	-1.22026	0.46618	0.733422	2.21598
stem-loop	MI0000688	mmu-mir-19a	-1.04859	0.466292	0.733422	0.534585
miRNA	MIMAT0003459	mmu-miR-682	-1.15094	0.466573	0.733422	1.22134
miRNA	MIMAT0017234	mmu-miR-592-3p	-1.05562	0.466627	0.733422	0.400845
miRNA	MIMAT0028416	mmu-miR-7224-5p	1.06001	0.466907	0.733446	0.733397
stem-loop	MI0019188	mmu-mir-5620	-1.07016	0.467241	0.733552	0.748976
stem-loop	MI0023705	mmu-mir-7210	-1.07836	0.468763	0.73542	0.608845
miRNA	MIMAT0004236	mmu-miR-741-3p	-1.04772	0.468963	0.73542	0.651209
miRNA	MIMAT0027807	mmu-miR-6953-3p	-1.12281	0.469729	0.736202	1.20522
miRNA	MIMAT0003169	mmu-miR-539-5p	1.07429	0.470755	0.737391	1.06197
miRNA	MIMAT0014872	mmu-miR-3082-5p	1.19969	0.471124	0.737551	8.70164
miRNA	MIMAT0000377	mmu-miR-299a-5p	1.07029	0.472229	0.738862	0.573742
stem-loop	MI0000156	mmu-mir-130a	1.06548	0.473397	0.73992	0.784201
miRNA	MIMAT0017055	mmu-miR-219a-1-3p	1.07584	0.474053	0.73992	0.998785
stem-loop	MI0025040	mmu-mir-1258	1.08731	0.474346	0.73992	1.23095
miRNA	MIMAT0000153	mmu-miR-141-3p	1.06052	0.47435	0.73992	0.593283
miRNA	MIMAT0003893	mmu-miR-761	1.07189	0.474459	0.73992	0.994643
stem-loop	MI0016997	mmu-mir-3473b	1.05084	0.474514	0.73992	0.846506
miRNA	MIMAT0014906	mmu-miR-3092-3p	1.09951	0.474809	0.739962	2.21116
stem-loop	MI0000689	mmu-mir-25	1.06179	0.475636	0.740409	2.24783
miRNA	MIMAT0019336	mmu-miR-3960	-1.24927	0.475814	0.740409	12.1643
stem-loop	MI0012531	mmu-mir-664	1.06247	0.475901	0.740409	0.85938
stem-loop	MI0023723	mmu-mir-7228	-1.07412	0.47655	0.740932	1.28306
miRNA	MIMAT0017246	mmu-miR-677-3p	1.24691	0.476774	0.740932	3.63594
miRNA	MIMAT0027834	mmu-miR-6966-5p	-1.14307	0.477798	0.741007	1.5502
miRNA	MIMAT0028441	mmu-miR-7236-3p	-1.04183	0.477808	0.741007	0.511357
miRNA	MIMAT0025096	mmu-miR-6353	-1.0578	0.477843	0.741007	0.51915
miRNA	MIMAT0000679	mmu-miR-217-5p	1.05521	0.477935	0.741007	0.655436
stem-loop	MI0004660	mmu-mir-692-1	-1.09466	0.478164	0.741007	1.06362
stem-loop	MI0021929	mmu-mir-1957b	-1.10083	0.478433	0.741007	1.05843
stem-loop	MI0000399	mmu-mir-299a	-1.07315	0.478924	0.741351	1.06524
stem-loop	MI0000165	mmu-mir-140	-1.04701	0.479323	0.741554	1.56633
miRNA	MIMAT0027847	mmu-miR-6972-3p	1.0733	0.479838	0.741934	0.923529
miRNA	MIMAT0009396	mmu-miR-1933-5p	1.17335	0.480638	0.742376	2.56776
stem-loop	MI0022864	mmu-mir-7015	1.08636	0.480661	0.742376	4.18341
miRNA	MIMAT0014859	mmu-miR-3075-3p	1.07318	0.482436	0.744679	0.782516
stem-loop	MI0014707	mmu-mir-3474	1.06086	0.482928	0.744679	1.70625
stem-loop	MI0004639	mmu-mir-495	-1.07425	0.483263	0.744679	0.884838
miRNA	MIMAT0017262	mmu-miR-741-5p	1.0774	0.48329	0.744679	0.541885
miRNA	MIMAT0014867	mmu-miR-3079-3p	-1.03885	0.483502	0.744679	0.412384
miRNA	MIMAT0004526	mmu-miR-101a-5p	1.19973	0.484095	0.744745	2.62402
miRNA	MIMAT0017176	mmu-miR-448-5p	-1.0918	0.484122	0.744745	0.676123
stem-loop	MI0023730	mmu-mir-7235	-1.16053	0.484441	0.744745	2.58471
miRNA	MIMAT0027776	mmu-miR-6938-5p	1.05799	0.484978	0.744745	0.633743
miRNA	MIMAT0003183	mmu-miR-376c-3p	-1.04068	0.485057	0.744745	0.661513
miRNA	MIMAT0003480	mmu-miR-297b-5p	1.13861	0.485839	0.744745	7.44829
miRNA	MIMAT0014907	mmu-miR-3093-5p	-1.06887	0.485981	0.744745	0.821653
miRNA	MIMAT0028431	mmu-miR-7231-3p	1.18207	0.486115	0.744745	1.77011
miRNA	MIMAT0017240	mmu-miR-802-3p	-1.05653	0.486243	0.744745	0.431124
miRNA	MIMAT0014912	mmu-miR-3095-3p	1.10616	0.488314	0.747105	1.2887
miRNA	MIMAT0029902	mmu-miR-7687-5p	-1.22437	0.488325	0.747105	4.89319
miRNA	MIMAT0029893	mmu-miR-219c-3p	1.03267	0.489095	0.747868	0.589378
stem-loop	MI0023721	mmu-mir-7226	1.05582	0.489565	0.747885	0.889617
miRNA	MIMAT0002889	mmu-miR-532-5p	1.06899	0.489648	0.747885	9.22173
stem-loop	MI0022822	mmu-mir-6974	-1.04039	0.490034	0.748061	0.477146
miRNA	MIMAT0017044	mmu-miR-135b-3p	-1.06953	0.490308	0.748065	0.506054
miRNA	MIMAT0004886	mmu-miR-467d-5p	1.07359	0.490741	0.748313	0.669534
miRNA	MIMAT0028036	mmu-miR-7066-5p	-1.05441	0.491618	0.748811	0.75652
stem-loop	MI0014033	mmu-mir-3070b	1.08325	0.491882	0.748811	3.87775
stem-loop	MI0018025	mmu-mir-5116	1.08671	0.492494	0.748923	2.48588
stem-loop	MI0008319	mmu-mir-1900	-1.06765	0.492498	0.748923	1.34753
stem-loop	MI0000715	mmu-mir-135a-2	1.06303	0.492848	0.749042	0.911754
miRNA	MIMAT0025095	mmu-miR-6352	-1.08946	0.494018	0.749994	0.83439
stem-loop	MI0002398	mmu-mir-463	-1.03073	0.494384	0.750138	0.647652
miRNA	MIMAT0017001	mmu-miR-201-3p	1.13916	0.495403	0.751271	1.09099
miRNA	MIMAT0027724	mmu-miR-6912-5p	-1.04607	0.496411	0.751487	5.27023
miRNA	MIMAT0004644	mmu-miR-337-5p	1.05325	0.496434	0.751487	0.731623
miRNA	MIMAT0000747	mmu-miR-382-5p	1.1074	0.496559	0.751487	2.08235
stem-loop	MI0005004	mmu-mir-615	1.0944	0.496743	0.751487	1.07351
miRNA	MIMAT0025079	mmu-miR-6336	-1.06057	0.49697	0.751487	0.420951
stem-loop	MI0026039	mmu-mir-8108	-1.03958	0.497179	0.751487	0.81704
miRNA	MIMAT0027933	mmu-miR-7014-3p	-1.04347	0.498292	0.7517	0.524864
stem-loop	MI0026029	mmu-mir-8100	-1.06134	0.498835	0.7517	1.20206
miRNA	MIMAT0027734	mmu-miR-6917-5p	-1.15832	0.499133	0.7517	2.77736
miRNA	MIMAT0003377	mmu-miR-302d-3p	-1.10027	0.499362	0.7517	1.4599
stem-loop	MI0005516	mmu-mir-509	-1.03482	0.499462	0.7517	0.5022
stem-loop	MI0014087	mmu-mir-3094	1.04102	0.499649	0.7517	0.706475
miRNA	MIMAT0007866	mmu-miR-1905	-1.10032	0.49969	0.7517	0.913177
stem-loop	MI0003520	mmu-mir-539	-1.04147	0.499764	0.7517	0.616866
miRNA	MIMAT0014832	mmu-miR-3063-5p	1.05449	0.499772	0.7517	0.613328
miRNA	MIMAT0028040	mmu-miR-6769b-5p	1.09033	0.500328	0.752062	7.04072
stem-loop	MI0022776	mmu-mir-6929	1.07181	0.500557	0.752062	1.50851
miRNA	MIMAT0004844	mmu-miR-880-3p	-1.04162	0.501791	0.752439	0.561102
stem-loop	MI0022357	mmu-mir-3473e	1.05327	0.501835	0.752439	0.972998
stem-loop	MI0024714	mmu-mir-7578	1.05379	0.501886	0.752439	0.671999
miRNA	MIMAT0003497	mmu-miR-707	-1.10158	0.501898	0.752439	1.8424
miRNA	MIMAT0004865	mmu-miR-297c-5p	1.13017	0.502346	0.7527	8.96487
stem-loop	MI0022863	mmu-mir-7014	-1.08257	0.503121	0.752951	1.10053
miRNA	MIMAT0025138	mmu-miR-378c	-1.06794	0.503173	0.752951	7.61312
miRNA	MIMAT0031395	mmu-miR-8094	1.04487	0.503332	0.752951	0.66158
stem-loop	MI0000567	mmu-mir-18a	1.06398	0.503618	0.752972	0.796682
stem-loop	MI0022849	mmu-mir-7001	1.08616	0.504877	0.754446	2.17327
stem-loop	MI0004694	mmu-mir-710	1.0411	0.505227	0.75456	0.698962
miRNA	MIMAT0022729	mmu-miR-1929-3p	1.07877	0.506069	0.755408	0.76335
miRNA	MIMAT0022368	mmu-miR-5620-3p	-1.19298	0.507351	0.756372	3.80435
miRNA	MIMAT0020627	mmu-miR-5119	-1.24608	0.508201	0.756372	3.58885
miRNA	MIMAT0009393	mmu-miR-1930-5p	1.24235	0.508236	0.756372	3.93247
stem-loop	MI0022790	mmu-mir-6943	1.06538	0.508739	0.756372	0.869312
stem-loop	MI0005481	mmu-mir-105	-1.06909	0.509001	0.756372	1.51285
miRNA	MIMAT0027903	mmu-miR-7000-3p	1.16047	0.50909	0.756372	3.42462
miRNA	MIMAT0009417	mmu-miR-1950	-1.02915	0.509189	0.756372	0.489197
miRNA	MIMAT0000530	mmu-miR-21a-5p	1.07849	0.509314	0.756372	8.18949
stem-loop	MI0021906	mmu-mir-21b	1.03564	0.509414	0.756372	0.660099
miRNA	MIMAT0017268	mmu-miR-874-5p	-1.09537	0.509806	0.756372	1.02425
stem-loop	MI0000142	mmu-mir-27b	1.07215	0.510231	0.756372	1.83644
stem-loop	MI0022883	mmu-mir-7034	1.06958	0.510541	0.756372	1.70378
miRNA	MIMAT0028077	mmu-miR-7085-3p	-1.09306	0.510589	0.756372	1.69553
miRNA	MIMAT0016997	mmu-miR-187-5p	-1.09244	0.510965	0.756372	0.900373
stem-loop	MI0006289	mmu-mir-669h	1.02766	0.511877	0.756372	0.642321
miRNA	MIMAT0029578	mmu-miR-7578	-1.10255	0.511988	0.756372	4.46143
stem-loop	MI0000730	mmu-mir-7b	1.06272	0.512161	0.756372	0.864162
stem-loop	MI0026032	mmu-mir-8102	1.04315	0.512225	0.756372	0.665462
miRNA	MIMAT0014956	mmu-miR-3112-3p	-1.14883	0.512648	0.756372	2.40634
miRNA	MIMAT0004782	mmu-miR-483-5p	-1.16579	0.512716	0.756372	2.08612
miRNA	MIMAT0017002	mmu-miR-204-3p	-1.11661	0.512743	0.756372	2.15751
stem-loop	MI0000257	mmu-mir-143	1.07738	0.513826	0.756913	3.56837
stem-loop	MI0021960	mmu-mir-451b	-1.0528	0.51452	0.756913	0.620996
miRNA	MIMAT0017016	mmu-let-7e-3p	1.13822	0.514555	0.756913	1.61988
stem-loop	MI0005510	mmu-mir-466g	1.09387	0.514866	0.756913	1.3042
miRNA	MIMAT0004868	mmu-miR-343	1.05522	0.515218	0.756913	0.990408
miRNA	MIMAT0029882	mmu-miR-7681-5p	-1.10259	0.515253	0.756913	5.13179
miRNA	MIMAT0011287	mmu-miR-2183	-1.08078	0.51555	0.756913	1.20661
miRNA	MIMAT0017080	mmu-miR-379-3p	-1.05297	0.515602	0.756913	0.496815
stem-loop	MI0022852	mmu-mir-7003	-1.09047	0.515811	0.756913	2.25498
miRNA	MIMAT0014830	mmu-miR-3062-5p	1.06933	0.517307	0.756913	0.822488
stem-loop	MI0004203	mmu-mir-770	1.03506	0.517442	0.756913	0.634727
miRNA	MIMAT0000537	mmu-miR-27a-3p	1.14842	0.517495	0.756913	10.3835
stem-loop	MI0021952	mmu-mir-6414	1.07661	0.517791	0.756913	1.17287
stem-loop	MI0009921	mmu-mir-1932	-1.10277	0.518176	0.756913	1.94059
miRNA	MIMAT0028043	mmu-miR-7068-3p	-1.08275	0.519119	0.756913	0.986833
miRNA	MIMAT0003189	mmu-miR-291b-5p	-1.09721	0.520046	0.756913	1.45548
stem-loop	MI0021865	mmu-mir-6337	-1.04009	0.520152	0.756913	0.816555
stem-loop	MI0014048	mmu-mir-3085	-1.04377	0.520455	0.756913	1.28332
miRNA	MIMAT0020540	mmu-miR-5046	-1.05504	0.520615	0.756913	1.14312
miRNA	MIMAT0004884	mmu-miR-466h-5p	1.13711	0.520664	0.756913	10.6244
stem-loop	MI0023718	mmu-mir-7223	-1.04772	0.520807	0.756913	0.725968
miRNA	MIMAT0027720	mmu-miR-6910-5p	-1.13063	0.520984	0.756913	5.38109
stem-loop	MI0004684	mmu-mir-700	-1.08191	0.520992	0.756913	2.27664
miRNA	MIMAT0004837	mmu-miR-615-5p	1.25721	0.521008	0.756913	4.14337
stem-loop	MI0008322	mmu-mir-1896	-1.05142	0.521248	0.756913	0.565537
miRNA	MIMAT0022371	mmu-miR-5622-5p	1.10875	0.521497	0.756913	1.30089
miRNA	MIMAT0028034	mmu-miR-7065-5p	1.04433	0.521594	0.756913	0.680815
stem-loop	MI0022841	mmu-mir-6993	1.08206	0.5219	0.756913	4.29713
stem-loop	MI0005548	mmu-mir-878	-1.03336	0.521911	0.756913	0.494796
stem-loop	MI0014060	mmu-mir-466b-4	1.1162	0.522019	0.756913	1.46495
stem-loop	MI0014067	mmu-mir-466b-6	1.1162	0.522019	0.756913	1.46495
stem-loop	MI0009937	mmu-mir-1947	-1.05772	0.522141	0.756913	0.851154
miRNA	MIMAT0003890	mmu-miR-551b-3p	-1.04282	0.522161	0.756913	0.360747
stem-loop	MI0022907	mmu-mir-7058	1.08216	0.523184	0.757164	6.93681
stem-loop	MI0003484	mmu-mir-483	1.09742	0.523203	0.757164	2.63562
miRNA	MIMAT0000652	mmu-miR-25-3p	1.07081	0.523419	0.757164	9.83389
miRNA	MIMAT0007872	mmu-miR-1906	1.10144	0.523431	0.757164	4.47878
miRNA	MIMAT0004577	mmu-miR-299a-3p	-1.04929	0.524678	0.75845	0.570138
stem-loop	MI0021918	mmu-mir-6386	1.0667	0.524886	0.75845	0.830052
stem-loop	MI0022966	mmu-mir-7115	1.08037	0.525144	0.75845	1.38723
stem-loop	MI0004666	mmu-mir-669b	1.12767	0.525517	0.758592	4.57706
miRNA	MIMAT0028442	mmu-miR-7237-5p	-1.10144	0.525793	0.758594	1.23797
miRNA	MIMAT0019353	mmu-miR-3969	-1.05391	0.527192	0.758694	0.474197
stem-loop	MI0000619	mmu-mir-338	1.11189	0.527337	0.758694	4.18569
miRNA	MIMAT0017079	mmu-miR-377-5p	1.09	0.527378	0.758694	1.40357
miRNA	MIMAT0028031	mmu-miR-7063-3p	-1.22761	0.527419	0.758694	1.95618
stem-loop	MI0016981	mmu-mir-3971	-1.0464	0.527442	0.758694	1.23159
miRNA	MIMAT0027928	mmu-miR-7012-5p	-1.13421	0.527677	0.758694	2.76502
stem-loop	MI0021888	mmu-mir-6360	-1.0566	0.528672	0.758694	1.17385
miRNA	MIMAT0017182	mmu-miR-450a-1-3p	1.03247	0.528789	0.758694	0.44085
miRNA	MIMAT0005842	mmu-miR-669h-3p	-1.04867	0.528793	0.758694	0.760934
stem-loop	MI0021945	mmu-mir-6408	1.07364	0.529018	0.758694	1.28844
miRNA	MIMAT0027860	mmu-miR-6979-5p	-1.18828	0.529766	0.758694	3.13844
stem-loop	MI0021866	mmu-mir-6338	-1.04949	0.530128	0.758694	0.649279
miRNA	MIMAT0027913	mmu-miR-7004-3p	-1.09207	0.530278	0.758694	1.25736
stem-loop	MI0008321	mmu-mir-1906-1	-1.05961	0.530668	0.758694	0.643211
stem-loop	MI0015984	mmu-mir-1906-2	-1.05961	0.530668	0.758694	0.643211
stem-loop	MI0021881	mmu-mir-6353	-1.05826	0.530699	0.758694	0.818389
miRNA	MIMAT0027892	mmu-miR-6995-5p	-1.14465	0.530754	0.758694	1.87135
miRNA	MIMAT0004538	mmu-miR-10b-3p	1.05781	0.530811	0.758694	0.605011
miRNA	MIMAT0025170	mmu-miR-6416-5p	1.07143	0.53159	0.759415	0.979725
miRNA	MIMAT0027966	mmu-miR-7031-5p	-1.18938	0.532681	0.759969	2.6802
stem-loop	MI0000796	mmu-mir-379	1.03837	0.533003	0.759969	0.595279
stem-loop	MI0019179	mmu-mir-3544	-1.07154	0.533124	0.759969	1.09154
miRNA	MIMAT0004786	mmu-miR-540-5p	1.09822	0.533328	0.759969	2.0546
stem-loop	MI0006282	mmu-mir-466i	-1.02034	0.533406	0.759969	0.484915
miRNA	MIMAT0003185	mmu-miR-369-5p	-1.03688	0.53363	0.759969	0.457224
stem-loop	MI0000400	mmu-mir-300	-1.04708	0.533967	0.760056	0.644695
stem-loop	MI0022908	mmu-mir-7059	1.06531	0.534854	0.760926	2.08681
miRNA	MIMAT0027339	mmu-miR-6481	1.04552	0.535592	0.761111	0.541491
miRNA	MIMAT0017194	mmu-miR-452-3p	1.04237	0.535742	0.761111	0.484192
stem-loop	MI0000702	mmu-mir-219a-1	-1.0697	0.535904	0.761111	0.866872
miRNA	MIMAT0020642	mmu-miR-5131	1.09485	0.536087	0.761111	1.50049
miRNA	MIMAT0027777	mmu-miR-6938-3p	1.10425	0.536739	0.761358	1.53895
stem-loop	MI0010833	mmu-mir-2183	1.05517	0.536813	0.761358	0.931143
miRNA	MIMAT0028038	mmu-miR-7067-5p	-1.22919	0.537871	0.761774	3.18892
miRNA	MIMAT0029872	mmu-miR-7679-5p	1.05177	0.537902	0.761774	0.892578
stem-loop	MI0000243	mmu-mir-200b	1.06312	0.538363	0.761774	1.15883
stem-loop	MI0026025	mmu-mir-8097	-1.06343	0.538942	0.761774	1.23954
stem-loop	MI0022871	mmu-mir-7022	-1.05031	0.539133	0.761774	0.845213
miRNA	MIMAT0000588	mmu-miR-341-3p	1.12161	0.539475	0.761774	2.38241
stem-loop	MI0022888	mmu-mir-7039	1.05752	0.539537	0.761774	0.841488
stem-loop	MI0022918	mmu-mir-7068	1.09735	0.539784	0.761774	1.40554
miRNA	MIMAT0022365	mmu-miR-5619-5p	1.06797	0.540768	0.761774	0.679995
miRNA	MIMAT0028135	mmu-miR-7119-5p	1.16419	0.540886	0.761774	3.93227
stem-loop	MI0014112	mmu-mir-466b-8	1.05521	0.540963	0.761774	0.688088
miRNA	MIMAT0004893	mmu-miR-574-5p	1.16659	0.541109	0.761774	9.37853
stem-loop	MI0022938	mmu-mir-7088	1.07104	0.541125	0.761774	1.05643
stem-loop	MI0008316	mmu-mir-1895	1.04991	0.541277	0.761774	1.14256
stem-loop	MI0022853	mmu-mir-7004	-1.08354	0.541281	0.761774	1.86636
stem-loop	MI0005477	mmu-mir-883b	-1.04535	0.541685	0.761774	0.492453
miRNA	MIMAT0004892	mmu-miR-568	1.05526	0.541798	0.761774	0.651358
miRNA	MIMAT0027742	mmu-miR-6921-5p	-1.18483	0.542619	0.76254	3.38671
stem-loop	MI0004611	mmu-mir-674	-1.07526	0.543877	0.762795	2.06322
stem-loop	MI0000597	mmu-mir-325	-1.0798	0.543927	0.762795	1.0109
miRNA	MIMAT0000209	mmu-miR-129-5p	1.09621	0.544108	0.762795	5.24556
miRNA	MIMAT0000368	mmu-miR-291a-3p	1.08783	0.544366	0.762795	1.07561
stem-loop	MI0005550	mmu-mir-873a	1.05155	0.544654	0.762795	0.693499
stem-loop	MI0002403	mmu-mir-468	1.0505	0.545255	0.762795	1.48279
miRNA	MIMAT0028053	mmu-miR-7073-3p	1.06598	0.545291	0.762795	1.16574
miRNA	MIMAT0003783	mmu-miR-615-3p	1.1362	0.54559	0.762795	4.92849
miRNA	MIMAT0017073	mmu-miR-194-2-3p	1.06594	0.545672	0.762795	5.2913
stem-loop	MI0018039	mmu-mir-5127	1.05297	0.54584	0.762795	0.850772
miRNA	MIMAT0028032	mmu-miR-7064-5p	-1.05013	0.546406	0.762896	0.472311
miRNA	MIMAT0000164	mmu-miR-154-5p	1.12527	0.546466	0.762896	1.29286
miRNA	MIMAT0027792	mmu-miR-6946-5p	1.07733	0.547041	0.763185	1.01602
miRNA	MIMAT0025101	mmu-miR-6358	1.04083	0.547226	0.763185	0.657072
miRNA	MIMAT0014868	mmu-miR-3080-5p	-1.10034	0.548442	0.76444	0.868022
miRNA	MIMAT0028064	mmu-miR-7079-5p	1.07545	0.549091	0.76444	5.45052
miRNA	MIMAT0020611	mmu-miR-5104	1.12201	0.549644	0.76444	4.30969
stem-loop	MI0004707	mmu-mir-718	-1.11597	0.54971	0.76444	1.50929
stem-loop	MI0021870	mmu-mir-6342	1.04322	0.549923	0.76444	0.635143
stem-loop	MI0000685	mmu-mir-10a	-1.05676	0.550312	0.76444	0.613158
stem-loop	MI0000684	mmu-mir-107	-1.07012	0.550315	0.76444	0.890137
miRNA	MIMAT0014940	mmu-miR-3104-3p	1.10776	0.550341	0.76444	4.81682
miRNA	MIMAT0028418	mmu-miR-7225-5p	-1.02971	0.552437	0.766193	0.523011
miRNA	MIMAT0020643	mmu-miR-5132-5p	1.03603	0.554186	0.767511	6.9493
miRNA	MIMAT0020638	mmu-miR-5127	1.06037	0.554256	0.767511	1.14033
miRNA	MIMAT0014943	mmu-miR-3107-5p	1.06058	0.554499	0.767511	11.4047
miRNA	MIMAT0003130	mmu-miR-486-5p	1.06058	0.554499	0.767511	11.4047
miRNA	MIMAT0020620	mmu-miR-5112	-1.13862	0.555044	0.767881	8.88973
miRNA	MIMAT0004859	mmu-miR-193b-3p	-1.26766	0.55568	0.768375	3.71929
miRNA	MIMAT0022369	mmu-miR-5621-5p	-1.1518	0.556081	0.768544	2.31494
miRNA	MIMAT0025106	mmu-miR-6362	-1.07176	0.556672	0.768976	0.73189
miRNA	MIMAT0019349	mmu-miR-101c	1.03105	0.557068	0.769003	0.400949
stem-loop	MI0022827	mmu-mir-6979	-1.08445	0.557312	0.769003	3.54138
miRNA	MIMAT0011212	mmu-miR-2136	1.14071	0.557527	0.769003	2.49147
stem-loop	MI0004679	mmu-mir-455	1.04764	0.55783	0.769036	0.591941
miRNA	MIMAT0028096	mmu-miR-7094b-2-5p	-1.05884	0.558861	0.769982	0.686244
stem-loop	MI0018016	mmu-mir-5107	-1.04963	0.559575	0.769982	0.890935
miRNA	MIMAT0025084	mmu-miR-6341	-1.03381	0.559576	0.769982	0.402908
stem-loop	MI0000722	mmu-mir-138-1	1.03267	0.559632	0.769982	0.692832
stem-loop	MI0022894	mmu-mir-7045	-1.05055	0.560129	0.770282	1.96503
miRNA	MIMAT0028071	mmu-miR-7082-3p	-1.30943	0.560867	0.770684	6.47719
stem-loop	MI0000798	mmu-mir-381	-1.04769	0.561105	0.770684	0.73239
miRNA	MIMAT0004745	mmu-miR-384-5p	-1.03869	0.561428	0.770684	0.593193
miRNA	MIMAT0017251	mmu-miR-669a-3-3p	1.05315	0.561689	0.770684	0.720297
stem-loop	MI0004310	mmu-mir-764	1.05381	0.561817	0.770684	1.86868
miRNA	MIMAT0004522	mmu-miR-27b-5p	1.15614	0.563461	0.772129	3.37879
miRNA	MIMAT0027746	mmu-miR-6923-5p	1.05192	0.563513	0.772129	6.70668
miRNA	MIMAT0005291	mmu-miR-582-5p	1.02508	0.56371	0.772129	0.369308
miRNA	MIMAT0027869	mmu-miR-6983-3p	-1.04066	0.564059	0.772224	0.602882
miRNA	MIMAT0017076	mmu-miR-363-5p	1.03389	0.564535	0.772492	0.611231
stem-loop	MI0002401	mmu-mir-466a	1.03209	0.565188	0.772633	0.616513
stem-loop	MI0022906	mmu-mir-7057	1.02927	0.565198	0.772633	0.565234
miRNA	MIMAT0000367	mmu-miR-291a-5p	-1.0358	0.565526	0.772699	0.726595
stem-loop	MI0014021	mmu-mir-1251	1.03914	0.566267	0.773329	0.652813
stem-loop	MI0022828	mmu-mir-6980	1.05991	0.56672	0.773565	1.05314
miRNA	MIMAT0029803	mmu-miR-7650-3p	-1.03137	0.568594	0.775736	0.514695
miRNA	MIMAT0017046	mmu-miR-101b-5p	-1.03322	0.568873	0.775736	0.408338
stem-loop	MI0022875	mmu-mir-7026	1.0686	0.56958	0.776167	1.06535
miRNA	MIMAT0017084	mmu-miR-181b-2-3p	-1.04886	0.570479	0.776167	0.479412
miRNA	MIMAT0011215	mmu-miR-2139	-1.0949	0.570681	0.776167	2.0789
[truncated: 1,166 more rows]
