# Supplementary material for: Macrophage secretion of miR-106b-5p causes renin-dependent hypertension
Source: Nat Commun. 2020 Sep 23;11:4798. doi: 10.1038/s41467-020-18538-x (PMC7511948; doi:10.1038/s41467-020-18538-x)
Supplement: Supplementary file 6 — Source Data [file 41467_2020_18538_MOESM6_ESM.xlsx]

## Sheet: FIg1
Figure 1a
24h-time	Control			KODMAC
	mouse con-1	mouse cont2	Mouse ont-3	1	2	3
11:00	89.9	99.3111	87.35	97.3056	98.0833	99.3056
11:30:00	96.7556	81.9611	83.2222	90.2778	109.883	97.1778
12:00	92.7833	84.6889	92.8833	89.6056	94.9	111.033
12:30:00	98.0889	88.8111	96.4222	98.8111	105.756	104.144
13:00	95.0222	94.3444	95.6	101.017	111.333	100.167
13:30:00	92	98.7222	93.0889	104.478	120.806	107.2
14:00	93.3556	103.789	103.161	107.278	121.694	120.889
14:30:00	103.356	110.733	108.406	103.944	120.3	115.889
15:00	96.5389	105.883	110.867	107.317	119.117	118.661
15:30:00	100.989	100.844	112.633	113.461	123.122	117.356
16:00	100.506	101.217	112.689	117.089	115.778	118.261
16:30:00	92.6722	114.061	110.639	125.211	108.744	118.761
17:00	97.1722	110.739	111.478	122.317	123.467	118.989
17:30:00	100.689	111.161	109.844	119.294	105.794	117.256
18:00	103.467	107.122	108.983	118.444	104.556	118.833
18:30:00	95.9611	99.8556	98.5722	117.033	98.7278	117.789
19:00	94.3889	91.5556	102.067	112.111	114.861	118.278
19:30:00	99.9222	98.8444	95.5111	107.228	112.317	108.9
20:00	100.728	109.139	86.5222	104.728	92.0444	121.017
20:30:00	101.311	94.6278	94.7889	100.661	107.222	119.339
21:00	97.6389	104.839	101.839	108.756	109.361	118.517
21:30:00	100.717	101.822	103.417	113.2	110.867	114.561
22:00	102.25	103.256	102.756	114.328	108.672	110.678
22:30:00	106.639	101.783	103.267	123.133	104.85	115.706
23:00	100.722	105.256	104.928	115.822	114.106	109.65
23:30:00	99.8056	101.472	96.7944	117.089	117.911	98.7667
0:00	101.389	94.0556	93.0111	118.75	98.3722	111.339
00:30:00	92.5111	84.1333	92.2889	118.311	95.9333	116.25
1:00	93.5056	101.733	89.5167	114.906	116.689	116.983
01:30:00	100.567	84.15	107.339	112.589	117.561	95.7556
2:00	91.2556	89.9056	112.372	106.906	118.5	98.6667
02:30:00	86.0944	86.8556	96.9611	108.083	103.383	102.689
3:00	86.95	106.783	98.0778	105.156	105.367	106.55
03:30:00	91.7889	97.9389	97.8056	113.239	103.111	114.961
4:00	82.0667	83.5556	83.9167	105.644	89.4389	106.311
04:30:00	88.1944	80.4167	88.6667	94.9556	121.65	113.511
5:00	99.3056	86.0611	92.8167	100.35	117.928	113.367
05:30:00	96.9222	75.3889	84.4833	95.8111	91.6	99.8722
6:00	90.7222	86.4222	85.0778	96.1333	89.3444	99.6278
06:30:00	86.5056	81.0611	80.9944	99.0833	92.3556	97.3111
7:00	90.4556	82.2167	85.4111	99.6056	94.7833	100.083
07:30:00	90.9167	76.4333	84.9667	95.9667	99.2278	95.6889
8:00	93.0722	97.2667	84.0944	100.172	97.5611	108.622
08:30:00	88.6056	95.8089	83.9444	104.197	110.044	111.544
9:00	89.4778	79.9333	81.3889	102.611	91.6333	98.6889
09:30:00	86.65	75.6167	104.95	91.5889	89.1556	96.85
10:00	89.0667	92.5833	99.1944	88.9056	90.4167	101.4
10:30:00	108.339	90.2556	84.8333	94.6889	103.944	107.083
Figure 1B														Figure 1C
Plasma renin	wt 1		1.21987	1.01558	100	101.558	0.101558	0.184451	1.7416	17.1488	12.942			Aortas Immunostaining
			1.04923	0.838333	100	83.8333	0.0838333	0.146241	0.732302	8.73521
	wt2		1.0963	0.88723	100	88.723	0.088723	0.159603	1.08525	12.2319	16.7636
			0.967904	0.753862	100	75.3862	0.0753862	0.179294	1.60538	21.2954				Figure 1D
	wt3		1.06778	0.857603	100	85.7603	0.0857603	0.133205	0.387981	4.52401	27.8362			Aortas DHE Staining
			1.05479	0.844108	100	84.4108	0.0844108	0.281971	4.31748	51.1484
	wt4		1.31569	1.13387	100	113.387	0.191607	0.27479	4.1278	21.5431	23.8871
			1.16381	0.976116	100	97.6116	0.177836	0.295121	4.66483	26.2311
	wt5		1.20571	1.01963	100	101.963	0.0885475	0.247534	3.40787	38.4864	25.0733
			1.09143	0.900937	100	90.0937	0.187154	0.201135	2.18228	11.6603
	kodmac 1		0.859908	0.641686	100	64.1686	0.0641686	0.341318	5.88507	91.7125	91.3864
			1.04829	0.837361	100	83.7361	0.0837361	0.40719	7.62503	91.0602
	kodmac 2		1.14492	0.937728	100	93.7728	0.0937728	0.441181	8.52287	90.8884	86.953
			1.1027	0.89387	100	89.387	0.089387	0.399454	7.42069	83.0175
	kodmac 3		1.08727	0.877845	100	87.7845	0.0877845	0.420787	7.98416	90.9518	90.8905
			1.15142	0.944476	100	94.4476	0.0944476	0.443291	8.57859	90.8292
	kodmac 4		0.995318	0.801101	100	80.1101	0.0662541	0.362411	6.44222	97.2349	80.9878
			1.16298	0.975251	100	97.5251	0.0864575	0.330424	5.59732	64.7407
	kodmac 5		1.24898	1.06458	100	106.458	0.0968205	0.36552	6.52434	67.386	62.8739
			1.2114	1.02554	100	102.554	0.0922921	0.322437	5.38634	58.3619
Figure 1E
NADPH-stimulated lucigenin-enhanced chemiluminescence					NADPH stimullation
Min	2	4	6	8	10	12	14	16	18	20	22	24	26	30
WT	3.9886	1.78908	1.22111	0.84683	0.703622	21.0192	13.4758	9.42658	7.02431	5.44679	4.43251	3.2211	3.12806	2.68993	Average( n=4)
KODMAC	4.66877	1.83582	1.22807	0.906476	0.760907	36.2403	18.7506	10.8803	7.41866	5.74536	4.3723	3.85646	2.94178	2.56384	Average (n=4)
Figure 1F
L-Name infusion
ID	Sex	DOB		HR		Sys Post - Sys Pre
WT1	female	2012-06-02		475		12
WT0	female	2012-07-11		527		4
WT11	female	2012-07-11		579		6
WT0	female	2012-06-30		492		7
WT11	female	2012-06-30		497		10
KODMAC0	female	2012-05-14		493		-1
KODMAC2	female	2012-05-14		411		5
KODMAC0	female	2012-05-29		487		1
KODMAC6	female	2012-05-29		512		5
Figure 1G
Cortical Blood Flow )
(ml/min/100g kidney wt
	WT	VDR-KO
	54.33	28.8
	59	26.4
	35.7	37.3
	33.3	27
	35.8	34.4
	34.5	18.25
	26.52	31.63
	34.12	25.63
Figure 1H
BP on BM transplant	kodmac to kodmac			Control to kodmac			kodmac to Control-			Control to Control
First set of transplants	SBP	DBP		SBP	DBP		SBP	DBP		SBP	DBP
	147.778	117.5		124.505	97.1263		133	104.625		134.846	107.385
	136.545	117.545		124.444	98.3333		120.286	102.286		101.583	86.5833
	149.091	126		114.636	98.4545		130.941	100.882		109.714	84.7143
	143.444	120.778		125.727	105.455		128.133	112.4		107.333	92.3333
	141.438	101.375		146.222	122.667		122.625	91.125		124.357	91.8571
	160.8	132.6		118.3	92.6		134	99.1538		136.833	102.083
	151.786	126.214		123.954	96.0612		151.857	108.643		128.071	90.5
	142.357	113.286		118.938	84.4375		137.143	100.429		115.182	83.9091
	154	115.154		135.7	111.3		121.308	93.3846		99.9	75.8
	162.556	136.778		128	105.714		118.5	99.5		120	100.286
	143.615	109.154		144.929	114.857		141.267	111.067		142.231	107.692
	131.154	98.4615		97.3333	63.9167		129.6	88.9333		108.214	73.2857
				103.2	71.9		135.867	96.8667		114.143	80.1429
				129.769	96.3077		121.909	87.7273		106.5	76.3
				137.111	114.889		122.3	104.9		123.5	102.357
				128.615	96.1538
				133.154	99.1538
				127	68.7333
Secons set of transplants	153.24	112.79		136.52	102.3		179.07	130.95		116.1	83.55
	173.23	133.46		143.6	111.29		153.8	90.66		108.33	83.72
	155.68	103.99		125.52	95.95		168.5	109.3		114.01	78.07
	167.44	118.91		103.54	138.15		134.35	98.35		110.49	95.87
	169.97	130.42		116.1	83.55		142.49	118.1		134.35	98.35
	142.7	123.65		144.66	116.33		178.56	116.21		108.62	87.83
	174.31	124.8		154.34	125.44		141.267	111.067		101.77	87.99
	190.38	139.92		161.56	120.44		143.35	113.15		121.91	93.25
	184.92	140.22		126.43	111.89		144.97	96.64		114.68	95.24
	145.95	106.02		108.62	87.83		156.02	106.33		143.35	113.15
	157.45	116.53		137.59	109.86		151.857	108.643		121.22	85.07
	207.04	153.2		167.46	131.95		135.49	106.38		162.29	115.44
				136	100.6					121.94	80.03
				113.9	78.65					129.84	89.8
				121.22	85.07					135.49	106.38
							152.477			122.959
Figure 1 I	from	to
Plasma Renin	kodmac	kodmac 1	0.993076	0.780008	100	78.0008	0.0780008	0.461244	9.05279	116.06
after trasnplants			0.96222	0.747958	100	74.7958	0.0747958	0.459837	9.01564	120.537
		kodmac 2	1.00444	0.791816	100	79.1816	0.0791816	0.457727	8.95991	113.156
			1.18065	0.974839	100	97.4839	0.0974839	0.424908	8.09303	83.0191
		kodmac 3	1.123	0.914956	100	91.4956	0.0914956	0.359368	6.36185	69.5318
			1.16522	0.958814	100	95.8814	0.0958814	0.314359	5.17299	53.9519
		kodmac 4	1.11384	0.924207	100	92.4207	0.0805358	0.486234	9.71289	120.603
			1.08638	0.895683	100	89.5683	0.0772267	0.384782	7.03313	91.0713
		kodmac 5	1.12396	0.934716	100	93.4716	0.081755	0.382604	6.97559	85.3231
			1.28078	1.09761	100	109.761	0.100652	0.448718	8.72193	86.6542
	Control	kodmac 1	1.17902	0.973152	100	97.3152	0.0973152	0.349991	6.11417	62.8285
			1.00038	0.787599	100	78.7599	0.0787599	0.343662	5.94699	75.5079
		kodmac 2	1.2383	1.03472	100	103.472	0.103472	0.352101	6.1699	59.6286
			1.03855	0.82724	100	82.724	0.082724	0.331003	5.61262	67.8476
		kodmac 3	1.00038	0.787599	100	78.7599	0.0787599	0.354445	6.23182	79.1243
			0.954912	0.740367	100	74.0367	0.0740367	0.327721	5.52593	74.6377
		kodmac 4	1.27933	1.09611	100	109.611	0.106835	0.273545	4.09491	38.3292
			1.12034	0.930963	100	93.0963	0.0854125	0.251761	3.51951	41.2061
		kodmac 5	1.33209	1.1509	100	115.09	0.0813196	0.275965	4.15884	51.1419
			1.15431	0.966243	100	96.6243	0.0764429	0.248372	3.43001	44.8702
	kodmac	Cont 1	1.17659	0.970622	100	97.0622	0.0970622	0.398048	7.38354	76.0702
			1.02474	0.812902	100	81.2902	0.0812902	0.349757	6.10798	75.138
		Cont 2	0.989828	0.776634	100	77.6634	0.0776634	0.346241	6.0151	77.4509
			0.949228	0.734463	100	73.4463	0.0734463	0.32608	5.48259	74.6476
		Contt 3	1.03286	0.821336	100	82.1336	0.0821336	0.35257	6.18229	75.2711
			1.15385	0.947006	100	94.7006	0.0947006	0.320454	5.33398	56.3247
		Cont 4	1.27716	1.09385	100	109.385	0.100217	0.420984	7.98938	79.7211
			1.14202	0.953482	100	95.3482	0.0839321	0.371124	6.67237	79.4973
		Cont 5	1.11095	0.921205	100	92.1205	0.0801875	0.367494	6.57647	82.0137
			1.07481	0.883672	100	88.3672	0.0758333	0.346678	6.02665	79.4724
	Control	Cont 1	1.31244	1.11173	100	111.173	0.111173	0.252805	3.54708	31.9059
			1.1027	0.89387	100	89.387	0.089387	0.227253	2.87215	32.1316
		Cont 2	1.15629	0.949536	100	94.9536	0.0949536	0.229362	2.92788	30.8348
			0.834736	0.61554	100	61.554	0.061554	0.190214	1.89381	30.7666
		Contt 3	1.14654	0.939415	100	93.9415	0.0939415	0.243428	3.2994	35.1218
			0.99064	0.777478	100	77.7478	0.0777478	0.175223	1.49784	19.2653
		Cont 4	1.22007	1.03455	100	103.455	0.103455	0.171021	1.38684	13.4052
			1.2114	1.02554	100	102.554	0.102554	0.174638	1.4824	14.4547
		Cont 5	1.2591	1.07509	100	107.509	0.107509	0.183567	1.71823	15.9822
			0.972915	0.977831	100	97.7831	0.0977831	0.206396	2.32124	23.7387

## Sheet: Fig2
Figure 2
Figure 2 A
Macrophage counting in kidney
	kodmac								wt
			total area	red(renin)	green(moma)	colocalized	%				total area	red(renin)	green(moma)	colocalized
	1	1	324	236.6	92.4	61.312	28.5185	29.0547	1	1	359.56	238.894	81.64	58.2104	22.7055	18.6555
		2	365	283.75	96.5	84.92	26.4384			2	551.85	290.287	86.15	62.089	15.6111
		3	513	353.95	111.3	52.944	21.6959			3	564.3	366.805	77.43	54.5898	13.7214
		4	269	173.35	86.9	50.472	32.3048			4	321.61	169.951	77.341	54.5133	24.0481
		5	342	402.3	124.2	87.296	36.3158			5	642.98	320	110.538	83.0627	17.1915
	2	6	356.4	260.26	101.64	67.4432	28.5185	26.6633	2	6	495.516	262.783	89.804	64.0314	18.1233	18.4782
		7	401.5	312.125	106.15	93.412	26.4384			7	277.035	109	64.765	68.2979	23.3779
		8	564.3	389.345	122.43	58.2384	21.6959			8	620.73	403.486	85.173	60.0488	13.7214
		9	295.9	190.685	95.59	55.5192	32.3048			9	353.771	186.947	85.0751	59.9646	24.0481
		10	344.04	238.286	83.804	26.1875	24.3588			10	387.068	241.062	50.7844	22.4346	13.1203
	3	11	393.65	295.337	108.765	54.7532	27.6299	31.5376	3	11	256.739	103	56.2415	27.1277	21.9061	17.9537
		12	277.49	161.753	77.149	43.0711	27.8024			12	341.148	157.641	45.5826	17.961	13.3615
		13	330.444	214.115	92	30	27.8413			13	377.774	217.168	7.86284	3	2.08136
		14	385.015	276.871	108	32.2285	28.0509			14	234.412	164	59	24	25.1693
		15	181.5	191.125	84.15	74.052	46.3636			15	274.835	187.426	74.8935	51.2084	27.2504
		avg	356.216	265.324	99.3985	58.1233	29.0852	29.0852		avg	403.955	227.897	70.1521	47.3693	18.3625	18.3625
				74.4839	27.904	16.3169	6.11867	2.43732				56.4164	17.3663	11.7264	8.05737	0.364925
							1.57983	0.629312							1.71297	0.0942232
																0.00166058
Figure 2 B
Cofocal Microscopy of the Juxtaglomerular Apparatus presented in the manuscript figure
Figure 2 C
Fluorescence labelled JG cells upon stimulation presented in the manuscript figure
Figure 2 D									Figure 2E
Cytokine assay with jg/media									cytokines of jg cocutlure with pmacs media from kodmac vs wt
jg cultured with kodmac and wt media									72hour coculture with pmac media and 0.2ug/ml TNFalpha neutralizing anitbody (TNFNA)
media was collected after 72 hours									Experimental Information:
firs set		tnfa(pg/ml)	il1b(pg/ml)	tnfa(pg/ml)	il1b(pg/ml)
kodmac1	+	21.501	53.452	21.501	53.8535
	+	21.501	54.255						foxcolin				kodmac
kodmac2	+	22.288	50.24	22.0095	49.437				area	estimated jg(DAPI)	green	%	area	estimated jg(DAPI)	green	%
	+	21.731	48.634						1	60.8858	40.3971	66.3489	1	60.2664	32.7534	54.3477	45.5286
kodmac3	+	22.588	50.962	23.19	50.0385				2	62.7442	37.2287	59.3341	2	59.5978	29.9335	50.2259
	+	23.792	49.115						3	60.4254	27.7235	45.8805	3	67.0802	21.4739	32.0123
kodmac4	+	22.844	52.488	22.496	51.123				4	67.7764	38.8129	57.2661	4	62.7442	31.3435	49.9544	47.8181
	+	22.148	49.758						5	66.5512	32.4761	48.7987	5	72.0798	25.7037	35.6601
second set									6	69.6141	43.2487	62.1263	6	61.0157	35.2913	57.8397
kodmac1	+	22.525	43.1907	22.525	44.1726				7	60.1191	43.2487	71.9383	7	63.5185	35.2913	55.5607	58.231
	+	22.525	45.1546						8	69.3078	48.3181	69.7152	8	57.8808	39.8031	68.7674
kodmac2	+	23.289	44.8275	23.0185	45.2095				9	65.3596	32.0915	49.1	9	50.3554	25.3615	50.365
	+	22.748	45.5914						10	70.3288	37.0703	52.7099	10	69.6184	29.7925	42.7941	43.3454
kodmac3	+	23.581	54.1726	24.165	54.1726				11	56.8966	34.8524	61.2556	11	65.2219	27.8186	42.6523
	+	24.749	54.1726						12	50.8086	32.4761	63.9185	12	57.6448	25.7037	44.5899
kodmac4	+	23.829	44.9365	23.491	24.8275				13	61.8026	26.9314	43.5765	13	59.647	20.7689	34.8198	41.4113
	+	23.153	4.71851						14	59.3496	32.4761	54.72	14	55.1368	25.7037	46.6181
									15	60.985	25.3472	41.563	15	49.1165	19.359	39.4145
wt1	+	9.551	38.645	9.7005	39.1635				16	58.278	35.9534	61.693	16	64.2928	28.7985	44.7928
	+	9.85	39.682						17	59.9319	33.1335	55.2853	17	63.4571	26.2889	41.4278	37.4515
wt2	+	10.465	39.509	9.7345	39.7105				18	57.8682	24.6739	42.6381	18	72.8101	18.7598	25.7654
	+	9.004	39.912						19	64.4106	34.5435	53.6301	19	67.39	27.5437	40.8721
wt3	+	7.586	44.443	7.6525	44.443				20	63.3202	28.9037	45.6469	20	79.0595	33	41.7407
	+	7.719	44.443
wt4	+	11.002	39.566	10.7445	28.9485				nostimulation				kodmac+tnfa
	+	10.487	18.331						area	estimated jg(DAPI)	green	%	area	estimated jg(DAPI)	green	%
Second set									1	66.0462	5	7.57046	1	62.1247	23.282	37.4762	38.9971
wt1	+	5.408	47.1901	5.496	47.7356				2	57.5956	9.2	15.9734	2	52	17.141	32.9635
	+	5.584	48.2811						3	65.7736	7	10.6426	3	58	27	46.5517
wt2	+	5.946	42.8255	5.516	41.7346				4	62.2596	5	8.03089	4	64.6025	27	41.7941	38.2471
	+	5.086	40.6437						5	66.6822	5	7.49825	5	72.6552	29	39.9146
wt3	+	4.252	43.8075	4.291	42.5526				6	75	4	5.33333	6	72.6552	24	33.0327
	+	4.33	41.2978						7	58	5	8.62069	7	63.983	19.188	29.9892	32.4029
wt4	+	6.262	45.8804	6.1105	44.0255				8	59.0939	6.8	11.5071	8	51	17.141	33.6098
	+	5.959	42.1707						9	56.9108	2	3.51427	9	51	17.141	33.6098
									10	58.3662	3	5.13996	10	61.5053	27.1	44.0613	42.2331
				22.7995	46.6043				11	59.5169	2	3.36039	11	66.4608	22.5	33.8545
									12	59.3735	3	5.05276	12	60.2664	29.4	48.7834
									13	59.3147	2	3.37185	13	61.5053	27.1	44.0613	43.1952
									14	62.553	9.2	14.7075	14	57.7886	29.4	50.8751
									15	58.0193	1	1.72356	15	52.2137	19.188	36.749
									16	71.2681	6.83013	9.5837	16	66.6157	27.376	41.0954
									17	73.4921	6	8.16414	17	65.8414	31	47.0829	41.5471
									18	72.279	4.4	6.08752	18	74.3587	39	52.4485
									19	58.9795	5.6	9.49483	19	69.7129	23.282	33.397
									20	63.6614	4.4	6.91156	20	70	23.282	33.26
Figure 2F
MicroRNA expression (Q-PCR) of KODMAC or control peritoneal macrophage media exosomes
wt1	miR 106b 5'	36.1797	36.0171	14.0993	0.569748	1.46751	miR 155 5'	37.7472	37.6853	15.4284	0.226766	0.231356	miR 193a 3'	38.88	38.8627	13.3307	0.970637	0.344595	miR 17 3'	36.2995	36.6512	13.6334	0.786927	0.902721	miR 103 5'	36.409	36.3993	11.6012	3.21878	0.557073	miR 99b 5'	38.3461	38.2686	11.5569	3.3191	0.919798	miR 107 3'	37.7811	37.6481	13.1634	1.09	0.768043	miR 340 5'	38.3054	38.266	11.5926	3.23797	0.384876	miR 325 3'
wt1	miR 106b 5'	35.8544					miR 155 5'	37.6233					miR 193a 3'	38.8455					miR 17 3'	37.0028					miR 103 5'	36.3897					miR 99b 5'	38.1911					miR 107 3'	37.5151					miR 340 5'	38.2266					miR 325 3'
wt1	miR 39	22.0469	21.9177				miR 39	22.3148	22.2568				miR 39	25.4886	25.532				miR 39	23.1469	23.0177				miR 39	24.7738	24.7981				miR 39	26.7707	26.7117				miR 39	24.6198	24.4847				miR 39	26.7134	26.6734				miR 39
wt1	miR 39	21.7886					miR 39	22.1989					miR 39	25.5754					miR 39	22.8886					miR 39	24.8224					miR 39	26.6527					miR 39	24.3496					miR 39	26.6333					miR 39
wt2	miR 106b 5'	36.8325	37.306	16.9035	0.0815702	0.210103	miR 155 5'	37.9959	38.2259	16.2128	0.131663	0.134328	miR 193a 3'	36.7034	36.6903	11.11	4.5243	1.60621	miR 17 3'	34.8951	35.3271	13.8246	0.689244	0.790665	miR 103 5'	34.7501	34.7428	9.91761	10.3396	1.78946	miR 99b 5'	36.9537	36.895	10.2965	7.9516	2.20357	miR 107 3'	38.9549	37.9692	11.482	3.49613	2.46347	miR 340 5'	36.8695	36.8396	9.19852	17.0204	2.0231	miR 325 3'
wt2	miR 106b 5'	37.7794					miR 155 5'	38.4558					miR 193a 3'	36.6773					miR 17 3'	35.759					miR 103 5'	34.7355					miR 99b 5'	36.8363					miR 107 3'	36.9835					miR 340 5'	36.8097					miR 325 3'
wt2	miR 39	20.5969	20.4025				miR 39	22.0871	22.0131				miR 39	25.5638	25.5803				miR 39	21.6969	21.5025				miR 39	24.8159	24.8252				miR 39	26.5356	26.5986				miR 39	26.7234	26.4873				miR 39	27.8434	27.6411				miR 39
wt2	miR 39	20.208					miR 39	21.939					miR 39	25.5968					miR 39	21.308					miR 39	24.8344					miR 39	26.6615					miR 39	26.2512					miR 39	27.4388					miR 39
wt3	miR 106b	35.1643	35.3289	14.3502	0.478804	1.23327	miR 155 5'	36.9287	36.9915	15.5588	0.207175	0.211369	miR 193a 3'	38.1954	38.2456	11.3036	3.95625	1.40455	miR 17 3'	33.9847	34.1563	14.1776	0.539659	0.619069	miR 103 5'	36.0256	36.0538	10.466	7.06999	1.2236	miR 99b 5'	38.6572	38.4609	11.8943	2.62706	0.728019	miR 107 3'	38.3371	38.0001	13.6785	0.762736	0.537445	miR 340 5'	39.2175	39.1176	14.4157	0.45755	0.054386	miR 325 3'
wt3	miR 106b	35.4935					miR 155 5'	37.0542					miR 193a 3'	38.2959					miR 17 3'	34.3279					miR 103 5'	36.0819					miR 99b 5'	38.2645					miR 107 3'	37.6631					miR 340 5'	39.0177					miR 325 3'
wt3	miR 39	21.2796	20.9787				miR 39	21.5473	21.4327				miR 39	26.9618	26.9421				miR 39	20.2796	19.9787				miR 39	25.5988	25.5878				miR 39	26.6714	26.5666				miR 39	24.4742	24.3216				miR 39	24.7471	24.7019				miR 39
wt3	miR 39	20.6778					miR 39	21.318					miR 39	26.9223					miR 39	19.6778					miR 39	25.5767					miR 39	26.4618					miR 39	24.169					miR 39	24.6567					miR 39
wt4	miR 106b 5'	36.5916	36.3639	14.5295	0.422838	1.08911	miR 155 5'	34.3059	34.1902	11.5414	3.35504	3.42295	miR 193a 3'	39.0925	39.0781	12.4271	1.81581	0.644647	miR 17 3'	33.3026	33.5652	12.7308	1.47108	1.68755	miR 103 5'	37.408	37.4	11.9752	2.48378	0.429866	miR 99b 5'	39.598	39.127	14.1867	0.536259	0.14861	miR 107 3'	36.5191	37.7096	14.8964	0.327899	0.231047	miR 340 5'	35.0934	35.0606	9.59437	12.9362	1.53764	miR 325 3'
wt4	miR 106b 5'	36.1362					miR 155 5'	34.0746					miR 193a 3'	39.0638					miR 17 3'	33.8279					miR 103 5'	37.3919					miR 99b 5'	38.6559					miR 107 3'	38.9001					miR 340 5'	35.0277					miR 325 3'
wt4	miR 39	22.0647	21.8344				miR 39	22.7366	22.6488				miR 39	26.6571	26.651				miR 39	21.0647	20.8344				miR 39	25.4282	25.4248				miR 39	25.0455	24.9403				miR 39	22.9939	22.8132				miR 39	25.48	25.4662				miR 39
wt4	miR 39	21.6041					miR 39	22.5611					miR 39	26.645					miR 39	20.6041					miR 39	25.4214					miR 39	24.835					miR 39	22.6325					miR 39	25.4524					miR 39
				14.9706	0.38824	1				14.6853	0.980161	1				12.0429	2.81675	1				13.5916	0.871727	1				10.99	5.77803	1				11.9836	3.6085	1				13.305	1.41919	1				11.2003	8.41302	1
kodmac1	miR 106b 5'	31.5967	31.4838	9.37604	15.0498	38.7643	miR 155 5'	30.8467	30.7997	8.13711	35.521	36.24	miR 193a 3'	34.6121	34.6296	7.84253	43.5676	15.4673	miR 17 3'	32.1559	32.0596	9.95077	10.1046	11.5915	miR 103 5'	32.699	32.7087	7.20782	67.6443	11.7072	miR 99b 5'	35.9639	35.8993	8.50571	27.5122	7.62426	miR 107 3'	34.9369	34.8361	10.1526	8.78514	6.19025	miR 340 5'	33.4072	33.115	7.38664	59.7585	7.1031	miR 325 3'
kodmac1	miR 106b 5'	31.3709					miR 155 5'	30.7528					miR 193a 3'	34.647					miR 17 3'	31.9633					miR 103 5'	32.7185					miR 99b 5'	35.8348					miR 107 3'	34.7354					miR 340 5'	32.8228					miR 325 3'
kodmac1	miR 39	21.97	22.1078				miR 39	22.6102	22.6626				miR 39	26.8176	26.787				miR 39	21.9711	22.1088				miR 39	25.5181	25.5009				miR 39	27.4253	27.3936				miR 39	24.5394	24.6835				miR 39	25.7983	25.7284				miR 39
kodmac1	miR 39	22.2455					miR 39	22.7151					miR 39	26.7564					miR 39	22.2466					miR 39	25.4838					miR 39	27.3619					miR 39	24.8276					miR 39	25.6584					miR 39
kodmac2	miR 106b 5'	31.5663	31.4007	10.2583	8.16461	21.0298	miR 155 5'	32.023	31.9599	9.03624	19.0467	19.4322	miR 193a 3'	34.0449	34.1442	7.25087	65.6555	23.309	miR 17 3'	32.0796	32.9383	11.7951	2.81395	3.22801	miR 103 5'	32.3814	32.4369	6.87649	85.1082	14.7296	miR 99b 5'	34.03	34.4557	7.37486	60.2484	16.6962	miR 107 3'	35.6924	35.5816	10.1427	8.84592	6.23307	miR 340 5'	31.8874	31.8509	7.87593	42.5706	5.06009	miR 325 3'
kodmac2	miR 106b 5'	31.235					miR 155 5'	31.8968					miR 193a 3'	34.2434					miR 17 3'	32.797					miR 103 5'	32.4925					miR 99b 5'	34.8814					miR 107 3'	35.4707					miR 340 5'	31.8144					miR 325 3'
kodmac2	miR 39	21.2018	21.1423				miR 39	22.9463	22.9236				miR 39	26.9279	26.8933				miR 39	21.2026	21.1432				miR 39	25.5798	25.5604				miR 39	27.2184	27.0809				miR 39	25.4855	25.4389				miR 39	24.054	23.975				miR 39
kodmac2	miR 39	21.0829					miR 39	22.901					miR 39	26.8587					miR 39	21.0837					miR 39	25.5411					miR 39	26.9433					miR 39	25.3922					miR 39	23.8959					miR 39
kodmac3	miR 106b 5'	32.0177	32.1612	9.63809	12.55	32.3255	miR 155 5'	30.1029	30.325	8.75057	23.2175	23.6874	miR 193a 3'	36.8374	36.7994	9.92532	10.2845	3.65118	miR 17 3'	30.6116	30.5871	9.06297	18.6971	21.4483	miR 103 5'	33.9451	33.9239	8.37418	30.1385	5.21605	miR 99b 5'	34.0871	34.0026	8.40256	29.5513	8.18936	miR 107 3'	32.9972	32.8742	8.92856	20.5227	14.4609	miR 340 5'	36.9248	36.6851	7.29085	63.861	7.59073	miR 325 3'
kodmac3	miR 106b 5'	32.3048					miR 155 5'	30.547					miR 193a 3'	36.7614					miR 17 3'	30.5625					miR 103 5'	33.9026					miR 99b 5'	34.9181					miR 107 3'	32.7511					miR 340 5'	36.4455					miR 325 3'
kodmac3	miR 39	22.8633	22.5232				miR 39	21.8336	21.5744				miR 39	26.8975	26.8741				miR 39	21.3643	21.5241				miR 39	25.5628	25.5497				miR 39	25.7555	25.6				miR 39	24.2124	23.9456				miR 39	29.2029	29.3943				miR 39
kodmac3	miR 39	22.183					miR 39	21.3152					miR 39	26.8506					miR 39	21.684					miR 39	25.5366					miR 39	25.4445					miR 39	23.6788					miR 39	29.5857					miR 39
kodmac4	miR 106b 5'	29.7729	30.0007	8.40875	29.4249	75.7905	miR 155 5'	31.7168	31.8035	9.44717	14.3258	14.6157	miR 193a 3'	34.3708	34.3906	7.5725	52.5353	18.651	miR 17 3'	30.5148	30.7092	9.1162	18.0199	20.6714	miR 103 5'	32.5639	32.5749	7.0566	75.1194	13.0009	miR 99b 5'	35.6824	35.7712	7.88606	42.2727	11.7147	miR 107 3'	33.4928	33.6453	9.37475	15.0633	10.614	miR 340 5'	36.4414	36.4866	7.61534	50.998	6.0618	miR 325 3'
kodmac4	miR 106b 5'	30.2285					miR 155 5'	31.8903					miR 193a 3'	34.4104					miR 17 3'	30.9035					miR 103 5'	32.586					miR 99b 5'	35.86					miR 107 3'	33.7977					miR 340 5'	36.5318					miR 325 3'
kodmac4	miR 39	21.5456	21.5919				miR 39	22.3387	22.3564				miR 39	26.5684	26.8181				miR 39	21.5466	21.593				miR 39	25.3785	25.5183				miR 39	27.8658	27.8851				miR 39	24.2342	24.2705				miR 39	28.8605	28.8713				miR 39
kodmac4	miR 39	21.6383					miR 39	22.374					miR 39	27.0678					miR 39	21.6393					miR 39	25.6582					miR 39	27.9045					miR 39	24.3069					miR 39	28.882					miR 39
				9.4203	16.2973	41.9775				8.84277	23.0278	23.4939				8.1478	43.0107	15.2696				9.98126	12.4089	14.2348				7.37877	64.5026	11.1634				8.0423	39.8962	11.0562				9.64966	13.3043	9.37455				7.54219	54.297	6.45393
Figure 2G
MicroRNA expression (Q-PCR) of Vitamin D deficienct or sufficient peritoneal macrophage media exosomes
		CT	mean CT			fold difference							mean CT	fold difference		CT	mean CT	fold difference
	miR 106b 5'	34.1844	34.5543	12.7542	1.44743	1.19272	miR 340 5'	37.345	37.3337	13.0967	1.14157	0.426477	miR 193a 3'	36.8814	37.1189	13.0383	1.1887	1.3141	miR 99b 5'	36.2757	36.1743	9.66824	12.2905	1.95909	miR 325 3'	35.351	35.2543	9.68062	12.1855	0.48806
d+1	miR 106b 5'	34.9242					miR 340 5'	37.3224					miR 193a 3'	37.3563					miR 99b 5'	36.073					miR 325 3'	35.1576
d+1	miR 39	21.8992	21.8001				miR 39	24.1297	24.237				miR 39	24.2914	24.0806				miR 39	26.5833	26.5061				miR 39	25.6474	25.5737
d+1	miR 39	21.701					miR 39	24.3442					miR 39	23.8697					miR 39	26.4289					miR 39	25.5
d+1	miR 106b 5'	36.8068	36.6456	13.2184	1.0492	0.864574	miR 340 5'	34.2375	34.829	10.5793	6.53596	2.44176	miR 193a 3'	36.8246	37.1888	16.3627	0.118667	0.131186	miR 99b 5'	39.4364	39.4359	14.2642	0.508201	0.081007	miR 325 3'	36.7696	36.7147	8.54948	26.69	1.069
d+2	miR 106b 5'	36.4844					miR 340 5'	35.4204					miR 193a 3'	37.5529					miR 99b 5'	39.4354					miR 325 3'	36.6597
d+2	miR 39	23.5764	23.4272				miR 39	24.3563	24.2496				miR 39	21.0641	20.826				miR 39	25.3441	25.1716				miR 39	28.0866	28.1652
d+2	miR 39	23.2779					miR 39	24.143					miR 39	20.588					miR 39	24.9992					miR 39	28.2438
d+2	miR 106b	36.6068	36.7385	13.2808	1.0048	0.827988	miR 340 5'	37.4744	37.4743	13.4932	0.867235	0.323989	miR 193a 3'	38.1431	38.3849	12.6796	1.52428	1.68508	miR 99b 5'	37.6854	37.788	10.099	9.11811	1.45342	miR 325 3'	36.0062	36.2878	8.02726	38.3314	1.53527
d+3	miR 106b	36.8702					miR 340 5'	37.4743					miR 193a 3'	38.6268					miR 99b 5'	37.8906					miR 325 3'	36.5693
d+3	miR 39	23.6887	23.4577				miR 39	24.0003	23.9811				miR 39	26.0738	25.7054				miR 39	27.8689	27.689				miR 39	28.3714	28.2605
d+3	miR 39	23.2268					miR 39	23.9619					miR 39	25.337					miR 39	27.5091					miR 39	28.1496
d+3	miR 106b 5'	35.0484	36.9663	12.8518	1.35276	1.11472	miR 340 5'	33.783	35.8735	12.1752	2.1622	0.807773	miR 193a 3'	39.8678	38.6062	13.6339	0.786645	0.869631	miR 99b 5'	35.7193	35.5087	11.6199	3.1774	0.506477	miR 325 3'	36.4314	36.665	8.78551	22.662	0.907672
d+4	miR 106b 5'	38.8841					miR 340 5'	37.9641					miR 193a 3'	37.3446					miR 99b 5'	35.2982					miR 325 3'	36.8986
d+4	miR 39	24.2912	24.1144				miR 39	23.7042	23.6983				miR 39	25.2543	24.9723				miR 39	24.0266	23.8889				miR 39	28.0108	27.8795
d+4	miR 39	23.9377					miR 39	23.6925					miR 39	24.6903					miR 39	23.7512					miR 39	27.7481
				13.0263	1.21355	1				12.3361	2.67674	1				13.9286	0.904574	1				11.4128	6.27355	1				8.76072	24.9672	1
	miR 106b 5'	34.0463	33.9724	8.03649	38.0869	31.3847	miR 340 5'	32.8308	33.3422	9.19196	17.098	6.38761	miR 193a 3'	35.3124	35.1552	10.2645	8.12996	8.98761	miR 99b 5'	34.8235	34.6331	9.13586	17.776	2.83348	miR 325 3'	34.6035	34.5229	7.89381	42.046	1.68405
d-1	miR 106b 5'	33.8985					miR 340 5'	33.8537					miR 193a 3'	34.9979					miR 99b 5'	34.4427					miR 325 3'	34.4424
d-1	miR 39	25.8302	25.9359				miR 39	24.1703	24.1503				miR 39	24.6658	24.8907				miR 39	25.5989	25.4973				miR 39	26.663	26.6291
d-1	miR 39	26.0416					miR 39	24.1302					miR 39	25.1156					miR 39	25.3956					miR 39	26.5952
d-1	miR 106b 5'	30.6878	30.6987	8.26656	32.4726	26.7584	miR 340 5'	33.423	32.8649	8.64505	24.9794	9.33202	miR 193a 3'	36.4913	36.3183	11.2489	4.10895	4.54241	miR 99b 5'	34.2989	34.5386	9.29173	15.9555	2.5433	miR 325 3'	34.5162	34.614	7.22267	66.9513	2.68157
d-2	miR 106b 5'	30.7095					miR 340 5'	32.3069					miR 193a 3'	36.1454					miR 99b 5'	34.7783					miR 325 3'	34.7119
d-2	miR 39	22.4777	22.4321				miR 39	24.2425	24.2199				miR 39	24.1422	25.0694				miR 39	25.4245	25.2468				miR 39	27.563	27.3914
d-2	miR 39	22.3865					miR 39	24.1972					miR 39	25.9966					miR 39	25.0691					miR 39	27.2197
d-2	miR 106b 5'	32.3287	33.0773	8.81797	22.1578	18.2586	miR 340 5'	32.4861	32.9627	9.12458	17.9154	6.69301	miR 193a 3'	35.4065	35.2145	10.4752	7.02499	7.76608	miR 99b 5'	33.9685	34.0546	8.0115	38.7524	6.17711	miR 325 3'	34.0066	34.563	7.57587	52.4124	2.09925
d-3	miR 106b 5'	33.8259					miR 340 5'	33.4392					miR 193a 3'	35.0225					miR 99b 5'	34.1408					miR 325 3'	35.1193
d-3	miR 39	24.5203	24.2593				miR 39	23.8534	23.8381				miR 39	24.6557	24.7393				miR 39	26.0244	26.0431				miR 39	27.1811	26.9871
d-3	miR 39	23.9983					miR 39	23.8227					miR 39	24.8229					miR 39	26.0619					miR 39	26.7931
d-3	miR 106b 5'	33.4869	33.6361	8.09602	36.5474	30.1161	miR 340 5'	33.3903	33.4033	9.44139	14.3833	5.37344	miR 193a 3'	35.359	35.5969	11.0506	4.71447	5.21181	miR 99b 5'	35.7659	35.4729	9.03091	19.1172	3.04728	miR 325 3'	34.8336	34.4444	7.50548	55.0332	2.20422
d-4	miR 106b 5'	33.7852					miR 340 5'	33.4162					miR 193a 3'	35.8348					miR 99b 5'	35.1798					miR 325 3'	34.0553
d-4	miR 39	25.5045	25.54				miR 39	23.9588	23.9619				miR 39	24.4896	24.5463				miR 39	26.5059	26.4419				miR 39	26.9125	26.939
d-4	miR 39	25.5756					miR 39	23.965					miR 39	24.603					miR 39	26.378					miR 39	26.9654
d-4				8.30426	32.3161	26.6294				9.10074	18.594	6.94652				10.7598	5.99459	6.62698				8.8675	22.9003	3.65029				7.54946	54.1108	2.16727
Figure 2H
Renin-positive JG cells after transfection with miRNA mimics
jg count
foxcolin
foxcolin					106b					340					193a					325					99b
area	estimated jg(DAPI)	green	%		area	estimated jg(DAPI)	green	%		area	estimated jg(DAPI)	green	%		area	estimated jg(DAPI)	green	%		area	estimated jg(DAPI)	green	%		area	estimated jg(DAPI)	green	%
1	66.79	45.39	67.9593	58.4288	1	65.9	43.61	66.176	41.9237	1	61.45	18.69	30.415	25.9198	1	61.45	15.13	24.6216	24.1562	1	71.0302	19.7936	27.8665	31.1279	1	72.6975	5.83128	8.02129	15.6491
2	69.46	41.83	60.2217		2	64.9394	18.0261	27.7583		2	66.79	6.14784	9.20472		2	66.79	19.0207	28.4784		2	67.5406	20.4789	30.3209		2	67.7364	12.4448	18.3724
3	66.1285	31.15	47.1053		3	75.69	24.0972	31.8367		3	62.34	23.7763	38.1396		3	58.78	11.3849	19.3686		3	69.867	24.5907	35.1964		3	59.2503	12.1781	20.5536
4	76.6902	43.61	56.8651	55.6063	4	69.46	27.7436	39.9418	42.8284	4	60.56	4.8955	8.08372	19.5799	4	64.5828	11.1003	17.1876	20.048	4	71.477	11.57	16.187	17.0494	4	68.6503	14.7477	21.4824	21.4266
5	74.9299	36.49	48.6988		5	82.8733	28.4729	34.3571		5	65.6636	19.9235	30.3418		5	63.1743	7.70133	12.1906		5	61.8596	11.57	18.7037		5	67.0836	13.2059	19.6858
6	79.3307	48.594	61.255		6	66.9766	36.2921	54.1863		6	73.4173	14.9142	20.3143		6	69.46	21.3699	30.7658		6	71.1667	11.57	16.2576		6	79.2027	18.3051	23.1117
7	65.6884	48.594	73.9766	64.0136	7	70.5725	27.5739	39.0718	48.6957	7	74.444	20.4789	27.5091	30.5322	7	58.1602	12.46	21.4236	30.6706	7	73.4418	11.57	15.754	17.1877	7	57.7325	16.4343	28.4662	34.31
8	78.8906	54.29	68.8168		8	62.4724	29.9956	48.0143		8	64.1645	19.1083	29.7802		8	56.11	19.5912	34.9157		8	72.2008	11.57	16.0247		8	48.0013	20.9335	43.6102
9	73.2178	36.0579	49.2475		9	51.66	30.48	59.0012		9	61.6903	21.1642	34.3072		9	63.23	22.5558	35.6726		9	76.4739	15.13	19.7845		9	65.5743	20.2319	30.8535
10	80.3575	41.652	51.8334	61.9081	10	79.3367	11.57	14.5834	32.4351	10	60.1011	23.9054	39.7753	32.9758	10	71.7464	23.1487	32.2646	23.9831	10	75.0796	16.02	21.3374	26.5108	10	61.6534	20.4658	33.1949	25.8535
11	61.0584	39.16	64.1353		11	73.02	22.6714	31.0482		11	67.9334	18.423	27.1192		11	71.9162	10.68	14.8506		11	59.7928	18.69	31.2579		11	64.2673	17.6686	27.4923
12	52.3112	36.49	69.7556		12	62.1333	32.1067	51.6739		12	68.0469	21.7974	32.0329		12	60.9246	15.13	24.834		12	52.8642	14.24	26.937		12	68.5702	11.57	16.8732
13	68.1072	30.26	44.43	51.89	13	65.01	20.7843	31.9709	46.2684	13	59.8874	20.4789	34.1957	28.7591	13	74.8	18.7086	25.0116	29.6866	13	65.3762	10.68	16.3362	24.0374	13	57.7642	11.57	20.0297	17.5566
14	64.5828	36.49	56.5011		14	58.5299	23.9294	40.8841		14	62.9895	13.2824	21.0866		14	68.57	18.3077	26.6993		14	62.5845	11.57	18.487		14	68.2217	11.57	16.9594
15	66.9324	28.48	42.5504		15	49.88	24.5584	49.235		15	56.4619	11.57	20.4917		15	69.46	22.1708	31.9187		15	64.4456	16.91	26.2392		15	59.9658	7.92022	13.2079
16	63.0431	40.3971	64.0785		16	71.685	45.1497	62.9835		15	66.1225	25.9613	39.2624		15	66.1225	23.2201	35.1168		15	84.031	29.4842	35.0873		15	80.1819	16.0601	20.0296
17	65.4194	37.2287	56.9077	50.3796	17	70.4843	25.4501	36.1074	37.8281	16	72.7975	16.3038	22.3961	32.0314	16	72.7975	26.216	36.0122	30.6891	16	78.5117	19.7936	25.211	26.5142	16	73.9805	21.1525	28.592	30.4688
18	62.4543	27.7235	44.39		18	83.9225	30.1248	35.896		17	67.235	29.8777	44.4377		17	62.785	20.3364	32.3905		17	69.071	20.4789	29.6491		17	63.3729	20.9471	33.0538
19	71.8543	38.8129	54.0161		19	76.135	32.9326	43.2555		18	65.01	15.3395	23.5957		18	70.0385	20.1172	28.7231		18	79.5284	20.4789	25.7504		18	75.1229	22.9258	30.5177
20	70.2876	32.4761	46.2046		20	92.9016	33.4941	36.0533		19	71.3895	26.9111	37.6962		19	68.2779	17.5	25.6306		19	77.7855	19.7936	25.4464		19	73.1645	21.7386	29.7119
no transfection					negative cont 106b					negative cont 340					negative cont 193a					negative325					negative 99b
area	estimated jg(DAPI)	green	%	8.07108	area	estimated jg(DAPI)	green	%	9.5602	area	estimated jg(DAPI)	green	%	4.93289	area	estimated jg(DAPI)	green	%	8.62003	area	estimated jg(DAPI)	green	%	5.95987	area	estimated jg(DAPI)	green	%	10.3227
1	74.2043	6	8.08579		1	68.57	5.34	7.78766		1	65.01	2.67	4.10706		1	69.46	9	12.9571		1	78.894	7.0769	8.97014		1	74.8	8	10.6952
2	62.0627	5	8.05637		2	67.68	7.67	11.3327		2	69.46	4	5.75871		2	62.34	2.67	4.28296		2	73.02	2.1538	2.9496		2	70.35	7	9.95025
3	73.8126	7	9.48347	8.94857	3	77.47	10.67	13.7731	12.0197	3	65.9	2.67	4.05159	5.23114	3	67.68	11.78	17.4054	13.0673	3	63.6216	2.1538	3.38533	3.09535	3	63.23	7	11.0707	12.5614
4	68.7638	5.25753	7.64578		4	72.13	9.56	13.2538		4	64.12	5	7.79788		4	66.79	11.78	17.6374		4	74.1948	2.1538	2.9029		4	71.24	11.78	16.5357
5	75.1182	7.29881	9.71644		5	83.7	7.56	9.03226		5	69.46	2.67	3.84394		5	72.13	3	4.15916		5	71.8452	2.1538	2.99783		5	69.46	7	10.0777
6	57.942	6.38948	11.0274	8.83189	6	83.7	3.56	4.25329	9.90587	6	75.69	11.78	15.5635	17.5551	6	61.45	7	11.3914	11.1436	6	77.7192	2.1538	2.77126	3.01136	6	73.91	4	5.41199	8.82059
7	50.157	5.4152	10.7965		7	71.24	3.56	4.99719		7	65.9	12.67	19.2261		7	60.56	7	11.5588		7	62.4468	2.1538	3.44902		7	62.34	8	12.8329
8	64.2154	3	4.67178		8	66.79	13.67	20.4671		8	65.9	11.78	17.8756		8	66.79	7	10.4806		8	76.5444	2.1538	2.81379		8	73.02	6	8.21693
9	61.0787	5.4152	8.86594	13.0664	9	66.79	2.67	3.9976	7.0083	9	70.35	11.78	16.7448	18.1818	9	74.8	5	6.68449	7.12985	9	80.0688	2.1538	2.68994	2.42826	9	75.69	11.78	15.5635	14.407
10	63.1698	12.4924	19.7758		10	67.68	7	10.3428		10	63.23	11.78	18.6304		10	74.8	4	5.34759		10	78.894	2.1538	2.72999		10	74.8	11.78	15.7487
11	64.8231	6.8437	10.5575		11	74.8	5	6.68449		11	61.45	11.78	19.1701		11	64.12	6	9.35745		11	57.7476	1.0769	1.86484		11	58.78	7	11.9088
12	64.6172	6.8437	10.5912	9.12153	12	65.9	8	12.1396	10.4669	12	60.56	2.67	4.40885	9.10364	12	76.58	9	11.7524	11.8832	12	49.524	2.1538	4.349	3.62856	12	52.55	7	13.3206	13.5275
13	64.5326	5	7.74803		13	67.68	7	10.3428		13	66.79	11.78	17.6374		13	71.24	12.67	17.785		13	65.9712	2.1538	3.26476		13	65.01	7	10.7676
14	69.1854	5	7.22696		14	62.34	8	12.8329		14	66.79	4	5.98892		14	72.13	9.8	13.5866		14	61.272	2.1538	3.51515		14	61.45	7	11.3914
15	62.6714	6.8437	10.92		15	54.33	3.56	6.55255		15	59.67	5	8.37942		15	60.56	2.67	4.40885		15	63.6216	2.1538	3.38533		15	63.23	11.78	18.6304
16	81.7071	13.0251	15.9412	10.9191	16	75.0225	7.12	9.49049	7.10732	16	70.5725	6	8.5019	7.92182	16	76.135	12.9406	16.9969	10.4763	16	87.9275	2.67	3.03659	4.28332	16	82.81	3.56	4.299	5.84129
17	84.9024	6.62024	7.79747		17	73.91	4.45	6.02084		17	76.135	5.34	7.01386		17	67.235	4.45	6.61858		17	80.585	1.78	2.20885		17	77.2475	3.56	4.60856
18	83.1595	1	1.20251		18	86.1475	5.34	6.19867		18	71.685	7	9.76494		18	73.91	9	12.177		18	68.837	4.45	6.46455		18	68.3475	6	8.77867
19	64.051	12	18.7351		19	79.4725	5.34	6.71931		19	69.46	4.45	6.40656		19	72.7975	4.45	6.11285		19	82.0535	4.45	5.42329		19	78.36	4.45	5.67892
20	70.7779	11.78	16.6436		20	93.935	5.34	5.68478		20	76.135	3.56	4.6759		20	79.4725	4.45	5.59942		20	79.1165	4.45	5.62462		20	76.135	3.56	4.6759
Figure 2I										Figure 2J
Renin-positive JG cells after transfection with miR-106b-5p antagomir or miR control and exposed to KODMAC macrophage media										miR-106b-5p abundance in JG cells before and after co-culture with KODMAC or control peritoneal macrophages or their media
control					anti-miR						Macrophage coculture															No stimulated JG cells
area	nuclei	green	%		area	nuclei	green	%			komdac mac	1	miR 106b 5'	32.9623	32.9337	7.46376	56.6479	0.555592	wt mac	1	miR 106b 5'	36.9782	36.9782		JG pallet 1	miR 106b 5'	39.8658	39.7283
1	122.29	75.98	62.131	51.3246	1	143.81	31.1628	21.6694	23.2578		komdac mac		miR 106b 5'	32.905					wt mac		miR 106b 5'	36.9782	36.9782			miR 106b 5'	39.5909
2	126.74	57	44.974		2	149.86	42.4564	28.3307			komdac mac		miR 39	25.482	25.4699				wt mac		miR 39	25.5821	25.5821			miR 39	25.3788	25.5162
3	125.85	45	35.7569		3	148.65	29.78	20.0336			komdac mac		miR 39	25.4578					wt mac		miR 39	25.5821	25.5821			miR 39	25.6537
4	115.17	65.5	56.8724		4	134.13	26.1434	19.4911			komdac mac	2	miR 106b 5'	33.6983	32.6335	7.16187	69.8332	0.684912	wt mac	2	miR 106b 5'	36.9782	36.9782		JG pallet 2	miR 106b 5'	39.2114	38.7585
5	112.5	64	56.8889		5	130.5	34.9273	26.7642			komdac mac		miR 106b 5'	31.5686					wt mac		miR 106b 5'	36.9782	36.9782			miR 106b 5'	38.3056
6	119.62	65.5	54.7567	51.8587	6	140.18	26.1434	18.6499	18.0398		komdac mac		miR 39	25.5402	25.4716				wt mac		miR 39	25.6164	25.6164			miR 39	38.7585	25.0142
7	98.26	55.02	55.9943		7	111.14	21.124	19.0067			komdac mac		miR 39	25.403					wt mac		miR 39	25.6164	25.6164			miR 39	25.4671
8	92.03	58.95	64.0552		8	102.67	23.0063	22.408			komdac mac	3	miR 106b 5'	32.2192	31.1693	5.84924	173.462	1.70128	wt mac	3	miR 106b 5'	36.9782	36.9782		JG pallet 3	miR 106b 5'	38.8569	37.8471
9	123.18	51	41.4028		9	145.02	23.7128	16.3514			komdac mac		miR 106b 5'	31.1195					wt mac		miR 106b 5'	36.9782	36.9782			miR 106b 5'	38.8374
10	112.5	48.47	43.0844	49.784	10	130.5	17.9869	13.7831	18.3965		komdac mac		miR 39	25.3411	25.3201				wt mac		miR 39	25.3083	25.3083			miR 39	23.906	23.9158
11	120.51	65.5	54.3523		11	141.39	26.1434	18.4903			komdac mac		miR 39	25.2991					wt mac		miR 39	25.3083	25.3083			miR 39	23.9255
12	134.75	68.12	50.5529		12	131	27.3983	20.9147			komdac mac	4	miR 106b 5'	32.326	32.326	6.53423	107.895	1.05822	wt mac	4	miR 106b 5'	36.9782	36.9782		JG pallet 3	miR 106b 5'	40	40
13	121	50	41.3223		13	121	22	18.1818			komdac mac		miR 106b 5'	32.326					wt mac		miR 106b 5'	36.9782	36.9782			miR 106b 5'	40
14	114.28	68.12	59.608		14	132.92	27.3983	20.6126			komdac mac		miR 39	25.898	25.7918				wt mac		miR 39	24.7916	24.7916			miR 39	24.6383	24.3883
15	120.51	41	34.0221	32.2837	15	141.39	34.9273	24.7028	23.542		komdac mac		miR 39	25.6856					wt mac		miR 39	24.7916	24.7916			miR 39	24.1383
16	149.88	52.19	34.8212		16	121	39.3193	32.4953								6.75228	101.959	1
17	132.97	37.06	27.8709		17	164.97	28.6531	17.3687
18	103.6	32.61	31.4768		18	135.6	25.516	18.8171			Media stimulation															No stimulated JG cells
19	135.64	45.07	33.2277		19	141	34.2999	24.3262			kodmac media	1	miR 106b 5'	34.2499	34.2155	8.35085	30.6298	0.300411	wt media	1	miR 106b 5'	36.9782	36.9782		JG pallet 1	miR 106b 5'	39.8658	39.7283
20	130.3	58.42	44.835	41.636	20	132	43.7113	33.1146	22.4396		kodmac media		miR 106b 5'	34.181					wt media		miR 106b 5'	36.9782				miR 106b 5'	39.5909
21	144.54	78	53.9643		21	122	16.7321	13.7148			kodmac media		miR 39	25.8908	25.8646				wt media		miR 39	25.8022	25.7412			miR 39	25.3788	25.5162
22	101.82	37.06	36.3976		22	133.82	28.6531	21.4117			kodmac media		miR 39	25.8384					wt media		miR 39	25.6801				miR 39	25.6537
23	142.76	49.52	34.6876		23	125	37.437	29.9496			kodmac media	2	miR 106b 5'	33.8531	33.827	7.92384	41.1801	0.403887	wt media	2	miR 106b 5'	36.9782	36.9782		JG pallet 2	miR 106b 5'	39.2114	38.7585
24	152.55	58.42	38.2956		24	145	20.3104	14.0072			kodmac media		miR 106b 5'	33.8009					wt media		miR 106b 5'	36.9782				miR 106b 5'	38.3056
25	130.3	49.52	38.0046	38.4821	25	122	13.9736	11.4538	23.8291		kodmac media		miR 39	25.8752	25.9032				wt media		miR 39	26.0222	25.9532			miR 39	38.7585	25.0142
26	147.21	58	39.3995		26	103	29.2805	28.4277			kodmac media		miR 39	25.9311					wt media		miR 39	25.8841				miR 39	25.4671
27	124	39.73	32.0403		27	108	30.5354	28.2735			kodmac media	3	miR 106b 5'	34.388	33.7757	8.21863	33.5697	0.329245	wt media	3	miR 106b 5'	36.9782	36.9782		JG pallet 3	miR 106b 5'	38.8569	37.8471
28	175.69	87	49.519		28	112	28.6531	25.5831			kodmac media		miR 106b 5'	33.1633					wt media		miR 106b 5'	36.9782				miR 106b 5'	38.8374
29	134.75	45.07	33.4471		29	135	34.2999	25.4073			kodmac media		miR 39	25.5965	25.557				wt media		miR 39	24.8373	24.7906			miR 39	23.906	23.9158
30	146.32	53.97	36.8849		30	112	21	18.75			kodmac media		miR 39	25.5176					wt media		miR 39	24.7438				miR 39	23.9255
											kodmac media	4	miR 106b 5'	34.5841	33.9779	8.93214	20.4718	0.200784	wt media	4	miR 106b 5'	36.9782	36.9782		JG pallet 3	miR 106b 5'	40	40
											kodmac media		miR 106b 5'	33.3717					wt media		miR 106b 5'	36.9782				miR 106b 5'	40
											kodmac media		miR 39	25.0809	25.0458				wt media		miR 39	25.1582	25.1676			miR 39	24.6383	24.3883
											kodmac media		miR 39	25.0106					wt media		miR 39	25.177				miR 39	24.1383
																8.35636	31.4628	0.308582
Figure 2K
Renin-positivity in JG cells transfected with pre-miR-106b siRNA, then co-cultured with KODMAC or control macrophage media
KODMAC Media Exposure				Control Media Exposure
Transfection pre-miR106b siRNA				Transfection pre-miR106b siRNA
	area	estimated jg	green	%	area	estimated jg	green	%
1	1	57.609	13.848	24.0379	1	60.7725	5.944	9.78074
	2	52.1978	27.472	52.6306	2	59.6903	5.944	9.95808
	3	58.1917	13.232	22.7386	3	51.948	21.44	41.272
2	1	57.1928	14.16	24.7584	4	60.273	18.32	30.395
	2	59.4405	23.552	39.6228	5	65.4345	16.24	24.8187
	3	61.272	24.976	40.7625	6	65.5178	14.16	21.6125
3	1	57.1928	31.84	55.6714	7	57.942	14.232	24.5625
	2	65.6152	33.8988	51.663	8	60.0232	8.336	13.888
	3	77.0943	51.6264	66.9652	9	63.9435	8.96	14.0124
4	1	77.2795	42.2412	54.6603	10	59.3631	7.92	13.3416
	2	60.4311	37.28	61.6901	1	76.59	13.12	17.1302
	3	65.0598	28.6848	44.0899	2	60.2355	8.36928	13.8943
5	1	72.41	28.59	39.4835	3	58.8178	7.92	13.4653
	2	62.4048	22.27	35.6864	4	62.4167	16.8848	27.0517
	3	62.6473	32.54	51.9416	5	51.1838	8.96	17.5056
6	1	67.96	36.49	53.6933	6	61.9805	12.627	20.3726
	2	54.6434	22.27	40.7551	7	64.7069	4.8	7.41807
	3	54.1361	31.8132	58.7652	8	58.8178	5.84	9.92897

## Sheet: Fig3
Figure 3											Figure 3B
Figure 3A											Renin-positive JG cells after culture with macrophage media
Non-Invasive Blood Pressure on WT Vitamin D deficiency											wt d-1					wt d+1					106b d-1					106b d+1
id	baseline	1st day bp		2nd day bp		3rd day bp		avg bp			area	estimated jg(DAPI)	green	%		area	estimated jg(DAPI)	green	%		area	estimated jg(DAPI)	green	%		area	estimated jg(DAPI)	green	%
m1	-	132.05	106.93	122.55	105.8	118.35	97.43	124.317	103.387		1	62.7547	33	52.5857	39.7542	1	63.2772	13.1	20.7026	18.963	1	56.7309	0.652456	1.15009	15.2777	1	52.7825	12.4214	23.5332	19.4017
m2	-	136.65	113.15	116.08	99.79	132.16	104.06	128.297	105.667		2	82.18	38	46.24		2	56.6244	15.77	27.8502		2	69.2659	8.36894	12.0823		2	50.5682	5.96	11.7861
m3	-	126.22	98.08	135.8	98.67	117.55	98.44	126.523	98.3967		3	74.92	28	37.3732		3	64.982	8.43377	12.9786		3	58.9885	12.2073	20.6943		3	46.7806	5.96	12.7403
m4	-	127.94	105.41	132.41	104.76	124.39	105.62	128.247	105.263		4	78	32	41.0256		4	57.7332	10.8568	18.8051		4	55.0889	10.0139	18.1778		4	50.9761	12.01	23.5601
m9	-	119.178	90.0388	108.158	88.728	113.286	99.0188	113.541	92.5952		5	72	19.8762	27.6059		5	80.4636	13.99	17.3867		5	68.2397	10.0139	14.6746		5	50.2769	10.8	21.4811
f1	-	129.33	104.73	120.44	84.04	115.92	95.43	121.897	94.7333		6	73.71	21.5049	29.175		6	68.8212	9	13.0774		6	63.9142	10.5623	16.5257		6	52.025	14.43	27.7367
f2	-	133.84	110.82	113.69	97.74	129.44	101.92	125.657	103.493		7	74.92	19.8762	26.5299		7	50.4508	12.21	24.2018		7	71.3029	11	15.4271		7	46.6058	9.59	20.5768
f3	-	123.62	96.06	123.62	86.85	115.13	96.42	120.79	93.11		8	60.9281	30	49.2384		8	54.9612	13.99	25.4543		8	68.6409	8.91727	12.9912		8	51.8502	12.01	23.1629
f4	-	125.31	103.24	129.69	102.61	121.83	103.45	125.61	103.1		9	63.4397	28.5626	45.0233		9	51.0804	7.55	14.7806		9	67.1981	6.12746	9.11851		9	53.1321	10.8	20.3267
F6	-	107.803	91.9049	105.533	84.5791	119.024	100.718	110.787	92.4007		10	62.0697	21.5049	34.6464		10	44.4276	9.54	21.4731		10	57.7556	13.3039	23.0349		10	52.4329	14.43	27.5209
											11	69.1479	22.0478	31.885		11	51.6348	12.21	23.6468		11	61.1436	4.07434	6.66355		11	56.0456	8	14.2741
											12	73.4196	26.6885	36.3507		12	50.526	8	15.8334		12	82.1492	19.1306	23.2876		12	56.1039	5.96	10.6232
WT Vitamin D sufficiency											13	72	27.2916	37.905		13	53.298	7	13.1337		13	67.9196	5.44309	8.01402		13	64.46	10.8	16.7546
m1	+	111.34	89.95	110.88	81.73	99.16	74.83	107.127	82.17		14	62	32.7192	52.7728		14	43.8732	8	18.2344		14	71.3076	16.1559	22.6567		14	61.38	4.75	7.73868
m2	+	106.58	82.28	101.29	81.9	104.29	80.22	104.053	81.4667		15	72	34.5284	47.956		15	53.298	9	16.8862		15	82.8268	20.4316	24.6679		15	57.684	16.85	29.2109
m4	+	103.22	83.32	102.72	80.82	100.62	83.04	102.187	82.3933
m6	+	109.66	87.43	102.96	85.95	100.86	82.71	104.493	85.3633		wt d-2					wt d+2					106b d-2					106b d+2
m0	+	104.86	81.21	102.37	73.68	99.76	74.07	102.33	76.32		1	67	28.5626	42.6308	41.5906	1	58.05	13.6207	23.4637	19.8018	1	57.7556	8.77688	15.1966	20.663	1	55.836	5.96	10.6741	15.9335
f1	+	103.67	89.84	96.86	69.26	110.28	75.76	103.603	78.2867		2	76	29.7038	39.084		2	56.07	10.6318	18.9616		2	71.7603	5.01106	6.98306		2	45.1	5.96	13.2151
f2	+	104.05	80.54	110.03	81.41	101.31	75.76	105.13	79.2367		3	63	36.3375	57.6786		3	52.11	8.87639	17.0339		3	57.98	11.8136	20.3754		3	55.3575	8.38	15.138
f3	+	99.21	81.99	112.15	90.05	104.2	84.17	105.187	85.4033		4	67	24.2763	36.2332		4	56.07	15.044	26.8307		4	50.302	7.3052	14.5227		4	52.7936	10.8	20.457
f4	+	108.49	87.8	112.51	87.39	104.59	76.09	108.53	83.76		5	64	28.4977	44.5277		5	66.07	8.27007	12.5171		5	57.7556	9.59	16.6045		5	48.4594	10	20.6358
f0	+	101.773	88.6523	95.4236	87.0171	101.768	93.5734	99.6548	89.7476		6	63	26.6885	42.3627		6	52.11	5.04396	9.67944		6	61.1436	12.01	19.6423		6	53.2819	5.96	11.1858
											7	65	28.4977	43.8426		7	57.5451	15.9928	27.7918		7	57.078	9.59	16.8016		7	52.4884	12.01	22.8813
											8	67	26.6885	39.8336		8	59.1487	13.9053	23.5091		8	67.9196	22.2269	32.7253		8	71.236	17.7091	24.8598
											9	64	26.6885	41.7008		9	45.7894	12.0551	26.3272		9	50.519	7.13709	14.1275		9	68.156	12.01	17.6213
miR106b-/- Vitamin D deficiency											10	66	36.9406	55.9706		10	48.211	9.20849	19.1004		10	49.834	7.3052	14.6591		10	66.924	16.366	24.4546
m7	-	101.67	63.67	103.69	70.14	101.44	59.62	102.267	64.4767		11	66	28.4977	43.1784		11	52.3883	13.1462	25.0938		11	53.3731	13.6963	25.6613		11	57.684	8.38	14.5274
m8	-	108.98	74.32	92.68	55.07	108.87	58.92	103.51	62.77		12	70	29.7038	42.4341		12	52.4489	10.6318	20.2707		12	76.7284	30.0942	39.2217		12	60.764	3.54	5.82582
m9	-	87.29	67.43	104.03	84.54	98.23	77.8	96.5167	76.59		13	71.9531	23.1336	32.151		13	60.03	10.2075	17.004		13	80.794	24.3549	30.1444		13	70.004	8.38	11.9707
m10	-	100.57	61.26	99.95	61.52	107.58	76.93	102.7	66.57		14	65.0367	20.962	32.231		14	57.06	9.006	15.7834		14	80.794	16.9758	21.0113		14	68.156	5.96	8.74464
m4	-	98.73	81.65	103.13	80.78	104.44	68.07	102.1	76.8333		15	71.6845	21.5049	29.9994		15	63	8.6055	13.6595		15	90.958	20.2554	22.269		15	57.0459	9.59	16.811
f2	-	100.606	85.5585	100.329	81.313	107.392	89.4738	102.776	85.4484
f3	-	100.444	90.5332	110.693	97.1739	117.703	104.974	109.613	97.5604		wt d-3					wt d+3					106b d-3					106b d+3
f4	-	102.694	95.3391	95.5387	81.029	103.699	82.4339	100.644	86.2673		1	76	42.9712	56.5411	35.6953	1	62.1684	16.0107	25.7538	19.5129	1	53.4873	5.4973	10.2778	21.762	1	55.055	5.96	10.8255	18.1678
f0	-	106.356	96.268	109.752	95.2426	104.835	91.9217	106.981	94.4774		2	71	30.3069	42.6858		2	56.07	14.0723	25.0978		2	69.9524	14.5162	20.7515		2	65.692	14.43	21.9661
f6	-	100.606	85.5585	100.329	81.313	107.392	89.4738	102.776	85.4484		3	71.29	23.78	33.3567		3	51.0804	12.1339	23.7545		3	71.9852	10.4167	14.4706		3	60.148	15.64	26.0025
											4	72.2967	22.3969	30.9792		4	56.6244	9	15.8942		4	69.9524	18.6156	26.6119		4	55.22	10	18.1094
											5	64.6363	25.7792	39.8835		5	55.5156	15	27.0194		5	61.8212	12.8764	20.8284		5	60.764	5.96	9.80844
miR106b-/- Vitamin D sufficiency											6	51.5758	18.0483	34.9937		6	62.1684	9	14.4768		6	69.9524	16.85	24.0878		6	59.532	15.1439	25.4383
m2	+	102.81	77.35	105.53	62.11	104.24	79.02	104.193	72.8267		7	66.0177	20.9474	31.73		7	57.7332	10	17.3211		7	73.3404	19.27	26.2747		7	63.228	9	14.2342
m3	+	101.79	79.28	100.75	66.51	99.64	90.26	100.727	78.6833		8	71	31.851	44.8606		8	56.07	8	14.2679		8	69.2748	16.85	24.3234		8	61.38	10.8	17.5953
m4	+	93.28	65.59	101.47	66.82	105.49	59.02	100.08	63.81		9	78.079	19.4978	24.9719		9	55.5156	6	10.8078		9	80.794	16.85	20.8555		9	62.612	15.64	24.9792
m7	+	98.78	74.77	104.47	74.06	108.84	59.35	104.03	69.3933		10	69.0316	19.981	28.9447		10	58.2876	12.6185	21.6487		10	61.8212	12.8764	20.8284		10	59.532	10	16.7977
m8	+	94.34	83.55	99.21	74.64	99.71	67.82	97.7533	75.3367		11	73.5525	27.2288	37.0195		11	62.7228	16.98	27.0714		11	60.466	12.8764	21.2952		11	61.996	9.59	15.4687
f1	+	94.69	74.9	109.93	75.45	96.98	67.82	100.533	72.7233		12	63.6316	18.5315	29.1231		12	62.7228	14.0723	22.4357		12	65.2092	20.2554	31.0622		12	60.148	15.64	26.0025
f3	+	96.199	80.5683	93.7807	75.2097	102.663	84.6372	97.5476	80.1384		13	71.0409	20.9474	29.4864		13	58.842	12	20.3936		13	65.2092	11.2366	17.2316		13	66.924	3.54	5.28958
f4	+	99.1623	82.6642	99.2972	69.4442	102.886	83.6392	100.448	78.5825		14	83.599	33.4918	40.0625		14	66.6036	8	12.0114		14	82.8268	21.0753	25.445		14	60.764	13.22	21.7563
f6	+	94.8862	76.2154	96.1035	68.7763	99.3005	79.8083	96.7634	74.9333		15	83.7246	25.7792	30.7905		15	61.0596	9	14.7397		15	80.1164	17.6941	22.0855		15	72.468	13.22	18.2425
f8	+	99.907	83.6392	90.9248	79.3861	93.9956	74.7414	94.9425	79.2556
Figure 3C													Figure 3D
Non-invasive BP in vitamin D-deficient or –sufficient control mice transplanted with BM from miR-106b-/- or control mice													Plasma renin in vitamin D-deficient or –sufficient control mice transplanted with BM from miR-106b-/- or control mice
id recipient	doner	recepient	1st day bp		2nd day bp		3rd day bp		avg bp			D-WT	d-1	1.19242	0.987069	100	98.7069	0.0987069	0.426278	8.12921	82.3571	82.0951
m0	WT d-	WT d-	122.28	98.08	123.07	101.98	132.83	96.05	126.06	98.7033				1.1827	0.965363	100	98.5363	0.0665363	0.427405	7.50749	81.833
m1			126.77	104.48	116.14	92.52	132.77	95.52	125.227	97.5067			d-2	1.1821	0.976345	100	97.6345	0.0976345	0.307431	4.98997	51.1087	53.8013
m2			121.6	96.63	120.71	96.56	131.81	108.95	124.707	100.713				1.33567	1.13586	100	113.586	0.113586	0.361452	6.4169	56.4939
m3			116.83	106.3	131.65	90.65	121.86	95.6	123.447	97.5167			d-3	1.26856	1.06615	100	106.615	0.106615	0.295136	4.66522	43.7575	48.5955
m1			120.11	103.28	118.82	94.49	115.67	116.19	118.2	104.653				1.24404	1.04069	100	104.069	0.104069	0.329039	5.56074	53.4334
f1			124.19	103.96	119.34	94.71	129.04	109.85	124.19	102.84			d-4	1.29126	1.10849	100	110.849	0.100808	0.327422	5.51803	54.7382	57.1759
f2			120.02	95.21	121.16	107.3	122.91	105.69	121.363	102.733				1.0156	0.822173	100	82.2173	0.117277	0.383199	6.99133	59.6137
f3			118.02	100.21	121.47	99.85	131.86	109.14	123.783	103.067			d-5	1.28207	1.09895	100	109.895	0.11008	0.314728	5.18273	47.0812	51.9599
f4			112.825	99.4886	116.281	106.359	121.801	104.218	116.969	103.355				1.41874	1.24091	100	124.091	0.107451	0.349733	6.10735	56.8385
f7			118.697	104.252	117.296	107.683	124.845	110.116	120.279	107.35
f12			117.175	98.8868	126.883	117.838	133.908	125.542	125.989	114.089
m4			123.04	113.719	115.387	105.129	134.123	119.936	124.183	112.928
												D-miR106b-	d-1	1.36793	1.16937	100	116.937	0.116937	0.259896	3.73439	31.9351	26.8252
m13	D- 106b-	WT d-	111.73	68.46	113.14	75.44	120.59	64.83	115.153	69.5767				1.38987	1.19216	100	119.216	0.119216	0.216525	2.5888	21.7153
m14	D- 106b-		119.76	79.91	100.76	58.51	110.49	63.89	110.337	67.4367			d-2	1.10596	0.897259	100	89.7259	0.0897259	0.306466	4.9645	55.3296	48.28
m15	D- 106b-		95.92	72.5	113.52	91.62	116.3	89.07	108.58	84.3967				1.48407	1.29001	100	129.001	0.129001	0.319878	5.31877	41.2305
m16	D- 106b-		110.52	65.87	108.93	65.75	118.77	87.9	112.74	73.1733			d-3	1.16661	0.96026	100	96.026	0.096026	0.286348	4.43309	46.1655	38.5508
m14	D- 106b-		122.26	98.64	124.33	88.9	105.28	83.3	117.29	90.28				1.10596	0.897259	100	89.7259	0.0897259	0.223604	2.77578	30.9362
f15	D- 106b-		114.06	85.47	106.13	94.01	119.84	81.32	113.343	86.9333			d-4	1.47746	1.27074	100	127.074	0.120737	0.378342	6.86304	46.8427	46.4947
f16	D- 106b-		99.01	84.58	124.89	92.69	118.97	88.94	114.29	88.7367				1.46698	1.29102	100	129.102	0.12309	0.333562	5.68022	46.1468
f17	D- 106b-		120.48	94.83	118.14	84.65	107.31	87.22	115.31	88.9			d-5	1.2143	1.02856	100	102.856	0.192642	0.326426	5.49172	28.5074	30.2409
f2	D- 106b-		121.08	92.0303	109.718	101.55	120.236	105.519	117.012	99.6997				1.55083	1.37811	100	137.811	0.133193	0.440274	5.85891	31.9745
F3	D- 106b-		111.085	103.316	115.983	103.6	120.812	105.91	115.96	104.275
f4	D- 106b-		106.724	96.2911	115.845	104.114	112.313	98.6249	111.627	99.6767
f7	D- 106b-		105.903	93.9726	107.622	92.1301	119.645	105.757	111.057	97.2865
												D+ WT	d+1	0.0987069	0.0773768	100	7.73768	0.00773768	0.0558491	0.344699	44.548	35.5467
														0.0665363	0.0439612	100	4.39612	0.00439612	0.0472173	0.116697	26.5454
m9	WT d+	WT d+	112.35	97.47	111.21	99.7	118.43	98.89	113.997	98.6867			d+2	0.0976345	0.076263	100	7.6263	0.0076263	0.0548947	0.319489	41.8931	44.125
m10			107.12	99.23	111.67	99.89	110.25	95.6	109.68	98.24				0.113586	0.0928316	100	9.28316	0.00928316	0.0590913	0.430339	46.357
m11			113.43	100.34	113.28	111.03	114.83	109.6	113.847	106.99			d+3	0.106615	0.0855915	100	8.55915	0.00855915	0.0528878	0.266478	31.1337	28.021
m12			110.5	104.76	113.55	104.44	112.74	95.85	112.263	101.683				0.104069	0.0829461	100	8.29461	0.00829461	0.0506211	0.206606	24.9084
m10			108.1	79.16	109.69	87.05	108.12	85.05	108.637	83.7533			d+4	0.100808	0.0795589	100	7.95589	0.0662541	0.0577188	0.394084	5.94807	10.5474
f11			117.18	82.11	105.69	87.9	109.31	83.99	110.727	84.6667				0.117277	0.096666	100	9.6666	0.0864575	0.0923768	1.30954	15.1466
f12			109	83.73	110.12	85.35	113.27	82.47	110.797	83.85			d+5	0.11008	0.0891906	100	8.91906	0.0968205	0.0859716	1.14035	11.778	11.7321
f13			106.73	86.23	104.93	86.09	117.37	81.14	109.677	84.4867				0.107451	0.0864592	100	8.64592	0.0922921	0.0836313	1.07854	11.6861
f2			103.991	99.2007	109.004	97.6422	104.053	89.4584	105.683	95.4338
f4			108.697	95.6616	114.77	99.9991	117.019	101.381	113.495	99.0139
m7			108.521	94.272	101.204	84.2073	112.92	96.5137	107.548	91.6643
f2			104.928	91.5773	98.5712	89.3586	104.813	95.4236	102.771	92.1198		D+miR106b-	d+1	0.114658	0.0939454	100	9.39454	0.00939454	0.0600457	0.455548	28.4907	26.8933
														0.0885195	0.0667952	100	6.67952	0.00667952	0.0567824	0.369349	25.2958
m4	D+ 106b-	WT d+	101.99	83.17	92.73	75.18	110.98	84.02	101.9	80.79			d+2	0.0834258	0.0615044	100	6.15044	0.00615044	0.052249	0.249605	40.5832	36.9161
m6	D+ 106b-		111.86	85.25	109.83	71.36	104.85	75.68	108.847	77.43				0.0903961	0.0687445	100	6.87445	0.00687445	0.0514526	0.228568	33.2489
m2	D+ 106b-		102.5	70.53	110.64	71.71	125.98	64.02	113.04	68.7533			d+3	0.119484	0.0989577	100	9.89577	0.00989577	0.0643405	0.56899	27.4983	33.1299
m3	D+ 106b-		108.55	80.4	114.01	79.84	130.45	64.47	117.67	74.9033				0.109967	0.0890723	100	8.90723	0.00890723	0.0558703	0.345257	38.7615
m1	D+ 106b-		97.08	75.8	86.61	44.14	107.25	94.14	96.98	71.36			d+4	0.0861372	0.0643207	100	6.43207	0.0805358	0.0646621	0.577484	7.17053	8.41954
f4	D+ 106b-		108.24	78.15	105.95	82.44	100.32	101.25	104.837	87.28				0.093334	0.071796	100	7.1796	0.0772267	0.0710673	0.746671	9.66856
f8	D+ 106b-		97.66	61.5	106.86	72.83	104.21	74.14	102.91	69.49			d+5	0.123367	0.102991	100	10.2991	0.081755	0.0977966	1.4527	17.7689	14.9534
f1	D+ 106b-		104.5	72.66	110.68	72.03	99.27	74.65	104.817	73.1133				0.113541	0.0927845	100	9.27845	0.100652	0.089051	1.22169	12.1378
f0	D+ 106b-		110.501	100.667	115.983	101.719	117.518	103.293	114.668	101.893
m14	D+ 106b-		120.835	95.3852	109.572	104.997	120.075	106.141	116.827	102.174
m13	D+ 106b-		110.931	106.786	115.768	107.07	120.643	105.772	115.781	106.543
f13	D+ 106b-		114.916	99.6997	114.286	101.082	119.069	105.91	116.09	102.231
Figure 3E														Figure 3F
non-invasive BP in wild-type recipients transplanted with BM from KODMAC/miR106b-/-, KODMAC/miR106+/+, or control Vdr+/+/miR106+/+ mice														Renin-positive JG cells after culture with macrophage media
donor	recepient	1st day bp		2nd day bp		3rd avg bp		avg bp						In wild-type recipients transplanted with BM from KODMAC/miR106b-/-, KODMAC/miR106+/+, or control Vdr+/+/miR106+/+ mice
kodmac/106b+/+	c57	126.571	102.149	133.504	106.724	130.037	104.436	130.037	104.436					donor	recelient	renin
kodmac/106b+/+	c57	136.85	115.49	135.426	107.026	136.138	111.258	136.138	111.258					kodmac/106b-/-	c57	48.0277	46.2775
kodmac/106b+/+	c57	113.372	84.6339	137.685	101.905	110.528	82.7693	120.528	89.7693							44.5274
kodmac/106b+/+	c57	131.386	109.643	124.168	101.82	127.777	105.731	127.777	105.731					kodmac/106b-/-	c57	48.1164	47.5399
kodmac/106b+/+	c57	127.045	102.979	125.196	99.1187	126.12	101.049	126.12	101.049							46.9635
kodmac/106b+/+	c57	122.05	99.1053	119.922	99.5859	120.986	99.3456	120.986	99.3456					kodmac/106b-/-	c57	41.3431	47.579
																53.815
														kodmac/106b-/-	c57	43.1063	47.3293
kodmac/106b-/-	c57	121.051	97.2801	106.327	89.7325	113.022	83.088	113.467	90.0335							51.5523
kodmac/106b-/-	c57	112.124	91.7037	106.731	88.6315	106.701	78.1362	108.519	86.1571					kodmac/106b-/-	c57	52.5549	49.4184
kodmac/106b-/-	c57	101.415	75.8776	110.009	88.9689	120.991	86.4501	110.805	83.7655							46.2818
kodmac/106b-/-	c57	114.675	91.3948	111.905	80.2068	99.2297	70.547	108.603	80.7162					kodmac/106b-/-	c57	40.7117	44.4237
kodmac/106b-/-	c57	110.362	88.7619	102.704	83.8773	102.409	72.429	105.159	81.6894							48.1357
kodmac/106b-/-	c57	115.409	91.7046	114.87	93.2695	111.004	84.183	113.761	89.719					kodmac/106b-/-	c57	46.2183	47.5586
kodmac/106b-/-	c57	113.467	94.2563	108.395	90.1288	108.931	81.1395	110.264	88.5082							48.899
														kodmac/106b+/+	c57	71.3198	69.7753
Control-/106b+/+	c57	101.348	86.3531	107.55	84.5471	104.449	85.4501	104.449	85.4501							68.2307
Control-/106b+/+	c57	119.851	96.0801	108.627	92.0325	114.239	94.0563	114.239	94.0563					kodmac/106b+/+	c57	69.7717	73.8274
Control-/106b+/+	c57	110.924	90.5037	109.031	90.9315	109.977	90.7176	109.977	90.7176							77.8831
Control-/106b+/+	c57	100.215	74.6776	103.409	82.3688	101.812	78.5232	101.812	78.5232					kodmac/106b+/+	c57	71.0486	75.8392
Control-/106b+/+	c57	103.201	77.6242	98.1396	74.3053	100.67	75.9647	100.67	75.9647							80.6298
Control-/106b+/+	c57	119.233	99.8822	112.809	92.9196	116.021	96.4009	116.021	96.4009					kodmac/106b+/+	c57	94.2344	87.8063
																81.3782
														kodmac/106b+/+	c57	59.0276	61.6197
																64.2117
														kodmac/106b+/+	c57	64.2165	60.3299
																56.4433
														Control/106b+/+	c57	34.5417	36.1092
																37.6766
														Control/106b+/+	c57	33	27.706
																22.412
														Control/106b+/+	c57	23.4363	24.7359
																26.0355
														Control/106b+/+	c57	37.8564	26.2006
																14.5447
														Control/106b+/+	c57	12.8174	14.0249
																15.2324
														Control/106b+/+	c57	32.2979	27.8933
Figure 3F																23.4887
Plasma renin In wild-type recipients transplanted with BM from KODMAC/miR106b-/-, KODMAC/miR106+/+, or control Vdr+/+/miR106+/+ mice
kodmac/106b+/+	dapi	green	%		kodmac/106b-/-	dapi	green	%		Control/106b+/+	dapi	green	%
1	71.0939	32.2371	45.3444	50.1375	1	60.8045	19.3033	31.7465	23.6457	1	61.2722	5.28683	8.62842	19.5866
2	68.3726	39.4017	57.6279		2	67	9.83899	14.6851		2	69.9542	8.64764	12.3619
3	73.0377	46.5664	63.7567		3	63.3133	13.48	21.291		3	62.2892	12.4654	20.0121
4	62.5414	30.4459	48.6812		4	60	18.3694	30.6156		4	47.7067	12.6064	26.4249
5	59.8201	34.0282	56.8843		5	65	17.08	26.2769		5	57.4739	16.6976	29.0524
6	66.4289	24.7752	37.2958		6	65	9.32	14.3385		6	59.1018	13.2413	22.4042
7	69.5389	46.5664	66.9645		7	58.7974	12.28	20.8853		7	57.4739	13.8761	24.1433
8	75.7589	35.8194	47.2808		8	66.8256	11.1711	16.7169		8	63.4427	15.162	23.8987
9	58.2651	28.6547	49.18		9	64	17.4354	27.2429		9	55.8384	5.28683	9.46808
10	67.2064	23.696	35.2586		10	66	19.0425	28.8523		10	66.1558	3.87609	5.85903
11	69.5389	35.8194	51.5099		11	69	21.1711	30.6828		11	62.6686	12.0923	19.2956
12	67.9839	35.486	52.1977		12	67	18.1086	27.0278		12	56.9768	16.6976	29.3059
13	66.8176	32.866	49.1876		13	65	12.3747	19.038		13	57.7737	6.69757	11.5928
14	66.0401	30.246	45.7994		14	64	8.50684	13.2919		14	60.7714	16.6976	27.476
15	67.5174	30.4459	45.0934		15	67.3883	21.56	31.9937		15	57.7737	13.7936	23.8752
kodmac/106b+/+	dapi	green	%		kodmac/106b-/-	dapi	green	%		Control/106b+/+	dapi	green	%
1	64.2519	25.006	38.9187	45.2568	1	63.1735	12	18.9953	20.4239	1	56.7871	5.07522	8.93728	21.1029
2	68.7614	36.796	53.5126		2	68.9939	8.64255	12.5265		2	49.881	10.8875	21.8269
3	62.5414	28.6547	45.8173		3	60.9658	17.4354	28.5987		3	63.1999	7.98134	12.6287
4	60.7531	17.9078	29.4763		4	58.6577	13	22.1625		4	56.2938	12.7815	22.705
5	64.7184	25.0724	38.7408		5	63.7756	18.68	29.2902		5	59.7468	13.0483	21.8393
6	66.5844	26.316	39.5228		6	66.1841	13	19.6422		6	65.6663	6.32448	9.63123
7	70.3164	31.556	44.8772		7	71.001	5.84077	8.22632		7	64.1865	13.7936	21.4899
8	59.8201	30.4459	50.8958		8	57.4534	8.36936	14.5672		8	57.2804	22.4654	39.22
9	65.1849	34.0282	52.2027		9	64.3777	2.23721	3.47513		9	61.2267	13.7513	22.4596
10	66.5844	28.6547	43.0352		10	66.1841	17.4354	26.3438		10	44.948	12.4654	27.7328
11	64.9516	30.726	47.306		11	64.0767	9.7114	15.1559		11	61.9097	10.8875	17.586
12	60.2866	37.6106	62.3863		12	58.0556	12.1051	20.8508		12	61.2267	17.9813	29.3685
13	65.6514	28.6547	43.6468		13	64.9798	17.4354	26.8321		13	45.9726	9.51904	20.7059
14	64.9516	32.2371	49.6324		14	64.0767	19.3033	30.1253		14	65	12.4654	19.1775
15	64.4851	25.0724	38.8809		15	63.4746	18.7676	29.5671		15	58.1152	12.3405	21.2346
kodmac/106b+/+	dapi	green	%		kodmac/106b-/-	dapi	green	%		Control/106b+/+	dapi	green	%
1	61.2196	21.4901	35.1033	50.6151	1	59.2598	20.0997	33.918	24.0648	1	60.3919	19	31.4612	17.9746
2	67.9839	36.796	54.1246		2	67.9904	10.7429	15.8006		2	68	17.4321	25.6354
3	71.8714	42.036	58.4878		3	73.008	12.2902	16.834		3	63	8	12.6984
4	56.3213	19.766	35.0951		4	52.9376	12.7114	24.012		4	64	7	10.9375
5	66.4289	28.936	43.5594		5	65.9834	12.2902	18.6261		5	66	9	13.6364
6	64.0964	23.696	36.9693		6	62.9728	14.3532	22.7926		6	63	15	23.8095
7	64.8739	35.486	54.7		7	63.9763	12.2271	19.112		7	68	8	11.7647
8	61.7638	31.556	51.0914		8	59.9622	12.8059	21.3566		8	59	17	28.8136
9	60.2088	32.866	54.5867		9	57.9552	12.7114	21.9331		9	69	15.1003	21.8845
10	58.2651	34.0282	58.4024		10	55.4464	11.2372	20.2668		10	67	5	7.46269
11	62.5414	40.726	65.1185		11	60.9658	10.5104	17.2398		11	62.6686	14	22.3397
12	63.7076	32.866	51.5888		12	62.471	19.7114	31.5529		12	65	7.1989	11.0752
13	62.9301	32.866	52.2262		13	61.4675	19.7114	32.068		13	74	6.02135	8.13695
14	62.1526	36.796	59.2027		14	60.464	20.7429	34.3062		14	65	13.8994	21.3837
15	61.7638	30.246	48.9704		15	59.9622	18.6799	31.1528		15	67	12.4479	18.579
Figure 3H																	Figure 3I
miR-106b-5p abundance in JG cells co-cultured with media from vitamin D-deficient																	Renin-positive cells In JG cells co-cultured with media from vitamin D-deficient peritoneal macrophages treated with or without phenylbutyric acid (PBA
peritoneal macrophages treated with or without phenylbutyric acid (PBA)																	PBA+ media					PBA- media
pba+ 1	miR 106b 5'	36.6594	36.9127	9.2122	16.8598	0.448743		pba-	miR 106b 5'	34.2707	34.6304	8.62603	25.3108	0.673678			area	nuclei	green	% of YFP		area	nuclei	green	% of YFP
	miR 106b 5'	37.1661							miR 106b 5'	34.4337							1	98	19	19.3878	27.9655	1	86	30	34.8837	41.5659
	miR 39	27.7005	27.7005						miR 39	26.0043	26.0043						2	103	26	25.2427		2	111	36	32.4324
2	miR 39	27.7005							miR 39	26.0043							3	86	46	53.4884		3	82	54	65.8537
	miR 106b 5'	35.804	36.2844	8.82168	22.1009	0.588242		2	miR 106b 5'	34.1417	34.6341	8.77312	22.8574	0.608379			4	99	21	21.2121		4	102	32	31.3725
	miR 106b 5'	36.3958							miR 106b 5'	34.1363							5	88	26	29.5455		5	123	37	30.0813
	miR 39	27.23	27.4627						miR 39	25.757	25.861						6	76	28	36.8421		6	111	38	34.2342
	miR 39	27.6955							miR 39	25.9649							7	88	25	28.4091		7	55	36	65.4545
3	miR 106b 5'	37.3846	37.0395	9.33535	15.4803	0.412027			miR 106b 5'	35.3165	34.6341	7.4845	55.8394	1.48623			8	100	13	13		8	127	25	19.685
	miR 106b 5'	36.6944						3	miR 106b 5'	35.5163							9	86	19	22.093		9	83	30	36.1446
	miR 39	27.7042	27.7042						miR 39	26.6496	27.1496						10	92	28	30.4348		10	58	38	65.5172
	miR 39	27.7042							miR 39	27.6496
4	miR 106b 5'	36.5594	36.9127	9.43597	14.4375	0.384271			miR 106b 5'	34.6427	34.6304	7.83146	43.9033	1.16854			1	74	15	20.2703	21.4292	1	56	15	26.7857	30.7117
	miR 106b 5'	37.1661						4	miR 106b 5'	34.969							2	66	13	19.697		2	89	22	24.7191
	miR 39	27.553	27.4768						miR 39	26.7035	26.7989						3	88	24	27.2727		3	77	21	27.2727
	miR 39	27.4005							miR 39	26.8943							4	96	28	29.1667		4	87	22	25.2874
5	miR 106b 5'	36.483	36.2844	8.66588	24.6213	0.655325			miR 106b 5'	36.7226	35.7437	7.56207	52.9164	1.40843			5	86	15	17.4419		5	94	27	28.7234
	miR 106b 5'	36.0858						5	miR 106b 5'	35.3647							6	74	13	17.5676		6	78	25	32.0513
	miR 39	27.4686	27.6185						miR 39	28.1816	28.1816						7	53	9	16.9811		7	63	18	28.5714
	miR 39	27.7686							miR 39	28.1816							8	76	18	23.6842		8	110	47	42.7273
6	miR 106b 5'	37.083	36.2844	8.98515	19.7333	0.525225			miR 106b 5'	34.4226	35.7437	8.66718	24.5991	0.654734			9	65	11	16.9231		9	78	27	34.6154
	miR 106b 5'	37.0858						6	miR 106b 5'	35.6465							10	87	22	25.2874		10	88	32	36.3636
	miR 39	27.1685	27.2993						miR 39	26.123	27.0765
	miR 39	27.43							miR 39	28.03							1	102	28	27.451	25.9988	1	84	38	45.2381	35.8014
				9.07604	18.8722	0.502306						8.15739	37.5711	1			2	76	26	34.2105		2	80	36	45
																	3	90	28	31.1111		3	111	38	34.2342
																	4	88	21	23.8636		4	109	32	29.3578
																	5	99	21	21.2121		5	68	32	47.0588
																	6	100	28	28		6	127	38	29.9213
																	7	79	22	27.8481		7	88	32	36.3636
																	8	86	18	20.9302		8	80	29	36.25
																	9	81	19	23.4568		9	122	30	24.5902
																	10	105	23	21.9048		10	110	33	30
																	1	83	24	28.9157	29.2736	1	110	55	50	52.8406
																	2	77	21	27.2727		2	93	48	51.6129
																	3	78	25	32.0513		3	71	44	61.9718
																	4	66	18	27.2727		4	103	54	52.4272
																	5	104	32	30.7692		5	54	29	53.7037
																	6	55	16	29.0909		6	78	43	55.1282
																	7	95	32	33.6842		7	83	44	53.012
																	8	92	33	35.8696		8	78	37	47.4359
																	9	84	20	23.8095		9	108	59	54.6296
																	10	75	18	24		10	66	32	48.4848
																	1	107	39	36.4486	30.4326	1	78	43	55.1282	43.6226
																	2	88	28	31.8182		2	83	39	46.988
																	3	100	26	26		3	97	44	45.3608
																	4	77	18	23.3766		4	73	28	38.3562
																	5	98	22	22.449		5	66	25	37.8788
																	6	81	22	27.1605		6	103	48	46.6019
																	7	90	33	36.6667		7	79	34	43.038
																	8	82	26	31.7073		8	88	39	44.3182
																	9	99	37	37.3737		9	73	24	32.8767
																	10	83	26	31.3253		10	81	37	45.679
																	1	82	23	28.0488	27.7282	1	58	48	82.7586	50.9259
																	2	61	13	21.3115		2	71	38	53.5211
																	3	73	24	32.8767		3	69	37	53.6232
																	4	56	16	28.5714		4	57	29	50.8772
																	5	72	23	31.9444		5	122	33	27.0492
																	6	77	20	25.974		6	109	32	29.3578
																	7	84	21	25		7	81	42	51.8519
																	8	96	28	29.1667		8	69	36	52.1739
																	9	101	29	28.7129		9	69	46	66.6667
																	10	74	19	25.6757		10	87	36	41.3793
Figure 3J																Figure 3K
miR-106b-5p abundance In media from vitamin D-sufficient peritoneal macrophages treated with or without Thapsigargin																renin-positive cells In JG cells co-cultured with media from vitamin D-sufficient peritoneal macrophages treated with or without Thapsigargin
thap+	miR 106b 5'	34.8751	35.3916	8.76983	22.9096	4.6417		thap-	miR 106b 5'	37.1069	37.1073	10.8958	5.24842	1.06338		thapsigargin+ media					thapsigargin- media
	miR 106b 5'	35.908							miR 106b 5'	37.1076						area	nuclei	green	% of YFP	% of YFP	area	nuclei	green	% of YFP
	miR 39	26.6217	26.6217						miR 39	26.2114	26.2114					1	77	28	36.3636	36.3636	1	96	15	15.625	15.625
	miR 39	26.6217							miR 39	26.2114						2	99	17	17.1717		2	106	30	28.3019
thap+	miR 106b 5'	34.0751	34.4575	8.30559	31.6059	6.40364		thap-	miR 106b 5'	36.89	37.1073	10.7063	5.98509	1.21263		3	73	13	17.8082		3	70	33	47.1429
	miR 106b 5'	34.84							miR 106b 5'	37.0543						4	91	27	29.6703		4	97	19	19.5876
	miR 39	25.6822	26.1519						miR 39	26.4564	26.4009					5	110	21	19.0909		5	73	31	42.4658
	miR 39	26.6217							miR 39	26.3454						6	99	21	21.2121		6	47	24	51.0638
thap+	miR 106b 5'	35.1845	35.0894	8.98312	19.7611	4.00378		thap-	miR 106b 5'	36.3725	36.7893	10.6158	6.37282	1.29119		7	49	16	32.6531		7	73	29	39.726
	miR 106b 5'	34.9943							miR 106b 5'	37.2061						8	113	31	27.4336		8	99	2	2.0202
	miR 39	26.1063	26.1063						miR 39	26.1735	26.1735					9	74	15	20.2703		9	69	15	21.7391
	miR 39	26.1063							miR 39	26.1735						10	52	13	25		10	82	35	42.6829
thap+	miR 106b 5'	34.8449	35.0894	8.74288	23.3416	4.72922		thap-	miR 106b 5'	36.867	36.7893	10.7628	5.75545	1.1661
	miR 106b 5'	34.6894							miR 106b 5'	36.9206						1	76	33	43.4211	43.4211	1	88	24	27.2727	27.2727
	miR 39	26.133	26.3465						miR 39	25.9657	26.0265					2	83	26	31.3253		2	79	19	24.0506
	miR 39	26.56							miR 39	26.0874						3	52	21	40.3846		3	91	21	23.0769
thap+	miR 106b 5'	35.6797	35.4572	9.45355	14.2626	2.88973		thap-	miR 106b 5'	37.6664	37.7174	11.454	3.56448	0.722196		4	69	30	43.4783		4	61	16	26.2295
	miR 106b 5'	35.2347							miR 106b 5'	37.7684						5	89	32	35.9551		5	71	12	16.9014
	miR 39	26.0037	26.0037						miR 39	26.2388	26.2634					6	73	25	34.2466		6	97	25	25.7732
	miR 39	26.0037							miR 39	26.288						7	75	27	36		7	88	28	31.8182
thap+	miR 106b 5'	35.73	35.4572	9.92355	10.2971	2.08628		thap-	miR 106b 5'	36.7565	37.7174	11.8615	2.68744	0.544499		8	88	34	38.6364		8	67	18	26.8657
	miR 106b 5'	35.18							miR 106b 5'	36.7597						9	68	23	33.8235		9	57	21	36.8421
	miR 39	25.3037	25.5337						miR 39	25.7239	25.8559					10	69	28	40.5797		10	98	34	34.6939
	miR 39	25.7637							miR 39	25.988
				9.02975	20.363	4.12572						11.0494	4.93562	1		1	94	35	37.234	37.234	1	75	28	37.3333	37.3333
																2	47	19	40.4255		2	71	24	33.8028
																3	78	35	44.8718		3	99	35	35.3535
																4	73	19	26.0274		4	97	21	21.6495
																5	97	19	19.5876		5	61	16	26.2295
																6	100	34	34		6	113	31	27.4336
																7	54	16	29.6296		7	79	21	26.5823
																8	69	23	33.3333		8	71	15	21.1268
																9	58	15	25.8621		9	109	20	18.3486
																10	70	23	32.8571		10	98	24	24.4898
																1	75	29	38.6667	38.6667	1	94	22	23.4043	23.4043
																2	49	13	26.5306		2	61	21	34.4262
																3	89	31	34.8315		3	69	13	18.8406
																4	99	36	36.3636		4	73	19	26.0274
																5	63	20	31.746		5	81	21	25.9259
																6	54	18	33.3333		6	70	16	22.8571
																7	70	26	37.1429		7	65	18	27.6923
																8	85	33	38.8235		8	58	15	25.8621
																9	52	23	44.2308		9	78	19	24.359
																10	73	25	34.2466		10	71	18	25.3521
																1	115	58	50.4348	50.4348	1	72	21	29.1667	29.1667
																2	73	35	47.9452		2	63	17	26.9841
																3	99	31	31.3131		3	62	13	20.9677
																4	49	12	24.4898		4	51	12	23.5294
																5	95	22	23.1579		5	109	28	25.6881
																6	58	21	36.2069		6	97	21	21.6495
																7	78	45	57.6923		7	39	17	43.5897
																8	60	30	50		8	62	32	51.6129
																9	97	54	55.6701		9	49	19	38.7755
																10	64	30	46.875		10	78	17	21.7949
																1	91	33	36.2637	36.2637	1	90	33	36.6667	36.6667
																2	101	41	40.5941		2	83	27	32.5301
																3	71	28	39.4366		3	92	26	28.2609
																4	52	27	51.9231		4	61	19	31.1475
																5	66	29	43.9394		5	71	21	29.5775
																6	70	36	51.4286		6	62	15	24.1935
																7	56	21	37.5		7	76	21	27.6316
																8	63	25	39.6825		8	45	12	26.6667
																9	83	38	45.7831		9	62	19	30.6452
																10	65	28	43.0769		10	74	26	35.1351
Figure 3L												Figure 3M
non-invasive BP in Ddit3+/+ or Ddit3-/- mice fed vitamin D-deficient and –sufficient diets												Renin-positive JG cells In Ddit3+/+ or Ddit3-/- mice fed vitamin D-deficient and –sufficient diets
strain	id	diet	1st day bp		2nd day bp		3rd day bp		avg bp			wt d-1					wt d+1					chop d-1					chop d+1
wt c57	m1	-	129.33	104.73	100.44	84.04	115.92	95.43	115.23	94.7333		area	estimated jg(DAPI)	green	%		area	estimated jg(DAPI)	green	%		area	estimated jg(DAPI)	green	%		area	estimated jg(DAPI)	green	%
	m2	-	133.84	110.82	113.69	97.74	129.44	101.92	125.657	103.493		1	41.946	21.2737	50.7169	44.2358	1	60.28	10	16.5893	22.0294	1	41.5131	1.6136	3.88697	17.9064	1	47.9841	11.34	23.6328	20.9497
	m3	-	123.62	96.06	103.62	86.85	115.13	96.42	114.123	93.11		2	58	25.5438	44.041		2	53.56	13	24.2718		2	51.8727	7.99086	15.4048		2	45.9711	6	13.0517
	m4	-	125.31	103.24	129.69	102.61	121.83	103.45	125.61	103.1		3	52	15.7837	30.3533		3	41.8	15.993	38.2608		3	43.3789	11.163	25.7337		3	42.5279	6	14.1084
	M1	-	132.55	114.445	117.462	100.684	134.025	105.082	128.013	106.737		4	59	19.4437	32.9555		4	54.68	18.7155	34.2273		4	40.1561	9.35035	23.285		4	46.3419	11	23.7366
	M2	-	127.907	103.122	137.774	103.73	118.977	99.2932	128.219	102.049		5	58	17.6137	30.3685		5	77.64	11	14.168		5	51.0246	9.35035	18.3252		5	45.7062	10	21.8789
	F6	-	129.678	106.472	134.282	105.803	126.022	106.689	129.994	106.321		6	51	19.4437	38.125		6	65.88	17.082	25.929		6	47.4498	9.80352	20.6608		6	47.2954	13	27.4868
	F1	-	132.05	106.93	122.55	105.8	118.35	97.43	124.317	103.387		7	52	17.6137	33.8725		7	47.324	9	19.0178		7	53.5561	0.4824	0.900738		7	42.3689	9	21.242
	F2	-	136.65	113.15	116.08	99.79	132.16	104.06	128.297	105.667		8	40.4364	18.2237	45.0676		8	51.88	11	21.2028		8	51.3561	8.44402	16.4421		8	47.1365	11	23.3365
	F3	-	126.22	98.08	135.8	98.67	117.55	98.44	126.523	98.3967		9	42.5121	27.3738	64.3905		9	47.96	15	31.2761		9	50.1637	6.1384	12.2367		9	48.3019	10	20.7031
	F4	-	127.94	105.41	132.41	104.76	124.39	105.62	128.247	105.263		10	41.3799	19.4437	46.9883		10	41.24	6	14.549		10	42.36	12.0694	28.4923		10	47.6662	13	27.273
												11	47.2297	20.0537	42.46		11	48.52	9	18.5491		11	45.16	4.4416	9.83525		11	50.9506	16	31.403
wt c57	M2	+	123.476	106.28	106.834	93.6968	117.041	93.083	120.823	101.346		12	50.76	25.268	49.7794		12	47.4	8	16.8776		12	62.52	16.8848	27.007		12	51.0035	6	11.7639
	M6	+	103.67	89.84	96.86	69.26	110.28	75.76	105.483	84.8433		13	58.04	25.9456	44.703		13	50.2	9	17.9283		13	50.76	5.5728	10.9787		13	58.6	10	17.0648
	M7	+	104.05	80.54	100.03	81.41	101.31	75.76	101.797	87.9567		14	58.04	32.044	55.2102		14	40.68	8	19.6657		14	53.56	14.4264	26.935		14	55.8	5	8.96057
	M8	+	99.21	81.99	112.15	90.05	114.2	94.17	108.83	89.4867		15	62.52	34.0768	54.5054		15	50.2	9	17.9283		15	63.08	17.96	28.4718		15	52.44	15	28.6041
	M9	+	108.49	87.8	112.51	87.39	124.59	76.09	114.277	92.88		wt d-2					wt d+2					chop d-2					chop d+2
	M2	+	123.476	106.28	106.834	93.6968	117.041	93.083	115.784	97.6865		1	53.8212	27.3738	50.8606	46.6119	1	55	10.585	19.2455	17.9271	1	42.36	8.328	19.6601	25.351	1	50.76	6	11.8203	17.84
	f1	+	124.45	108.02	103.97	89.03	104.18	94.56	110.867	97.2033		2	60.84	28.656	47.1006		2	53	7.22671	13.6353		2	53.9341	5.21576	9.6706		2	41	6	14.6341
	f2	+	118.68	98.94	104.28	89.16	113.85	85.49	112.27	91.1967		3	58.6	36.1096	61.6205		3	49	5.25437	10.7232		3	42.5454	10.8377	25.4733		3	50.325	8	15.8967
	f3	+	114.61	100.15	105.4	96.89	109.42	96.96	109.81	98		4	54.12	22.5576	41.6807		4	53	12.1842	22.9891		4	36.2	7.11174	19.6457		4	47.9942	10	20.8359
	f4	+	122.4	105.03	105.59	92.32	115.9	91.7	114.63	96.35		5	59.16	27.3008	46.1474		5	53	15.8091	29.8284		5	42.36	9	21.2465		5	44.054	18	40.859
	F1	+	115.764	101.448	106.646	98.2211	110.626	98.2904	113.587	99.0332		6	58.6	25.268	43.1195		6	49	12.1842	24.8658		6	45.16	11	24.3578		6	48.4381	6	12.3869
	F3	+	104.933	91.2416	98.1914	70.8674	111.477	80.1328	106.892	86.8497		7	60.28	27.3008	45.29		7	44.389	13.2504	29.8505		7	41.8	9	21.5311		7	47.7167	11	23.0527
												8	54.12	25.268	46.6888		8	56.1098	10.9049	19.4349		8	50.76	19.4437	38.3052		8	64.76	15.71	24.2588
chop c57	mo	-	122.69	98.92	102.94	84.74	101.54	80.67	109.057	88.11		9	59.72	25.268	42.3108		9	42.6156	8.82591	20.7105		9	36.3793	6.9728	19.1669		9	61.96	11	17.7534
	m1	-	127.1	108.21	99.25	81.06	100.51	90.39	108.953	93.22		10	61.4	36.7872	59.914		10	45.0617	5.62752	12.4885		10	35.8132	7.11174	19.8578		10	60.84	14.6	23.9974
	m2	-	122.03	97.49	92.03	82.63	99.99	77.64	104.683	85.92		11	60.84	27.3008	44.8731		11	49.2812	10.052	20.3972		11	38.7381	12.3936	31.9933		11	52.44	8	15.2555
	m3	-	101.33	81.68	99.83	80.26	104.4	95.68	101.853	82.54		12	64.76	28.656	44.2495		12	49.3423	7.22671	14.6461		12	58.04	25.9456	44.703		12	55.24	4	7.24113
	F1	-	124.271	99.7876	103.928	85.1822	102.486	85.1901	110.228	90.0533		13	49.548	21.2737	42.9356		13	57	6.75	11.8421		13	61.4	21.2024	34.5316		13	63.64	8	12.5707
	F2	-	128.813	106.266	100.128	81.3918	101.425	80.7017	110.122	89.4533		14	43.832	18.8337	42.968		14	54	5.4	10		14	61.4	15.104	24.5993		14	61.96	6	9.68367
	F3	-	123.591	98.3147	92.6909	83.0089	100.89	82.0692	105.724	87.7976		15	49.3261	19.4437	39.4188		15	60	4.95	8.25		15	69.8	17.8144	25.5221		15	51.8599	9	17.3545
	F4	-	102.27	86.2304	100.725	80.5678	105.432	86.1504	102.809	84.3162		wt d-3					wt d+3					chop d-3					chop d+3
												1	69.8	43.5632	62.4115	45.2815	1	59.16	13.2705	22.4315	24.8447	1	38.8324	5.6176	14.4663	26.1399	1	50.05	6	11.988	21.5926
												2	65.32	29.3336	44.9075		2	53	11.0925	20.9292		2	52.44	13.0712	24.926		2	59.72	13	21.7683
	M1	+	114.091	101.349	103.676	85.3907	100.449	81.9158	106.072	89.552		3	49	22	44.898		3	47.96	8.9145	18.5874		3	54.12	9.6832	17.8921		3	54.68	14	25.6035
	M2	+	115.16	102.429	114.39	89.6774	107.558	79.5101	112.369	90.5387		4	49.832	20.446	41.0299		4	53.56	16.5375	30.8766		4	52.44	16.4592	31.3867		4	50.2	17.63	35.1195
	M3	+	122.031	106.725	94.4987	87.143	101.785	82.0544	106.105	91.9742		5	43.501	24.2463	55.7373		5	52.44	11	20.9764		5	45.72	11.716	25.6255		5	55.24	6	10.8617
	M4	+	118.6	104.683	98.0949	86.0119	108.939	88.874	108.545	93.1898		6	32.7073	15.5599	47.5731		6	59.16	16.5375	27.9539		6	52.44	15	28.6041		6	54.12	13.59	25.1109
	f1	+	117.34	107	98.5	80.34	94.61	70.42	103.483	85.92		7	44.6427	18.8173	42.1509		7	54.68	18.171	33.2315		7	55.24	17	30.7748		7	57.48	17	29.5755
	f2	+	117.62	100.05	102.4	83.93	99.14	80.42	106.387	88.1333		8	65.0932	31.0686	47.7294		8	53	15.4485	29.1481		8	51.88	15	28.9129		8	55.8	10	17.9211
	f3	+	114	101.14	93.02	88.26	96.22	77.99	101.08	89.13		9	54.6108	17.1886	31.4747		9	52.44	13.2705	25.3061		9	61.4	15	24.43		9	56.92	14	24.5959
	f4	+	120.94	105.48	93.13	85.7	100.49	80.56	104.853	90.58		10	47.1336	17.7315	37.6197		10	55.24	9.459	17.1235		10	45.72	11.716	25.6255		10	54.12	18	33.2594
												11	50.8698	25.875	50.8651		11	59.72	14.3595	24.0447		11	44.6	11.716	26.2691		11	56.36	9	15.9688
												12	42.6708	16.1028	37.7373		12	59.72	11.0925	18.5742		12	48.52	17.8144	36.7156		12	54.68	14	25.6035
												13	48.7941	18.8173	38.5647		13	55.8	19.8045	35.4919		13	48.52	10.3608	21.3537		13	60.84	4	6.57462
												14	59.1727	32.9122	55.6205		14	63.64	15.993	25.1304		14	63.08	18.492	29.3152		14	55.24	12	21.7234
												15	59.2765	24.2463	40.9037		15	58.04	13.2705	22.8644		15	60.84	15.6976	25.8014		15	65.88	12	18.2149
Figure 3N														Figure 3O
non-invasive BP in vitamin D-deficient or –sufficient control mice transplanted with BM from Ddit3-/- or control mice on matched diet														plasma renin in vitamin D-deficient or –sufficient control mice transplanted with BM from Ddit3-/- or control mice on matched diet
	donor		recepient		sys	dia	sys	dia	sys	dia	avg sys	avg dia		donor		recepient		Abs 562nm	Concentration (ug/ul)	vol	total protein (ug) in 100ul	total protein (mg)	562nm	pg/ml
chop	d+	c57	1	m	108.52	94.6445	100.236	80.2977	97.3346	77.1738	102.03	84.0387		chop	d+	d+1	0.851783	0.733247	100	73.3247	0.0733247	0.223677	2.7777	37.8822	34.8013
			2	m	110.56	95.6146	91.8878	85.3254	94.7358	75.0111	99.0612	85.317					0.772028	0.650406	100	65.0406	0.0650406	0.196623	2.06311	31.7204
			3	m	103.915	93.8217	88.6561	70.7634	85.5056	65.4209	92.6922	76.6687				d+2	0.88744	0.770284	100	77.0284	0.0770284	0.194634	2.01056	26.1016	28.5295
			4	f	99.353	86.7265	91.8148	73.6709	89.1745	70.8282	93.4474	77.0752					0.746604	0.623998	100	62.3998	0.0623998	0.19165	1.93174	30.9574
			1	f	101.21	87.6093	84.2179	78.4721	86.8096	68.8601	90.7457	78.3138				d+3	0.774124	0.652582	100	65.2582	0.0652582	0.234228	3.05641	46.8356	38.4558
			2	f	106.83	91.1243	84.307	75.1044	91.5507	70.9415	94.2293	79.0567					0.783837	0.662671	100	66.2671	0.0662671	0.193971	1.99304	30.0759
																d+4	0.961479	0.847188	100	84.7188	0.0861372	0.19925	2.13248	24.7568	23.3663
	d-		6	m	118.294	93.6388	100.717	81.0186	99.4706	77.3963	106.16	84.0179					0.890497	0.773459	100	77.3459	0.093334	0.196168	2.05109	21.9758
			7	m	117.707	92.3661	88.3037	79.1407	94.5921	74.6996	100.201	82.0688				d+5	0.993214	0.880151	100	88.0151	0.123367	0.340131	5.85371	47.4496	44.668
			8	m	99.2837	78.2952	97.9487	77.0314	102.016	81.8552	99.7495	79.0606					0.86787	0.749956	100	74.9956	0.113541	0.298565	4.75579	41.8863
			10	f	96.4182	85.8113	82.1804	74.3269	92.4759	71.0306	90.3582	77.0563				d+6	0.982949	0.86949	100	86.949	0.086949	0.219307	2.66228	30.6189	32.1162
			11	f	99.5974	80.9819	79.5203	71.3465	80.4287	64.6776	86.5155	72.3353					0.786178	0.665103	100	66.5103	0.0665103	0.203155	2.23564	33.6134
			12	f	95.9424	84.6532	81.4207	72.618	87.6462	68.5766	88.3364	75.2826
															d-	d-1	1.22206	1.01785	100	101.785	0.101785	0.271343	4.03675	39.6595	37.3693
																	1.19608	0.990864	100	99.0864	0.0990864	0.250109	3.47587	35.0792
wt	d+		0	m	111.103	94.7185	102.906	92.1431	106.484	91.8944	106.831	92.9187				d-2	0.806316	0.58602	100	58.602	0.058602	0.209456	2.40206	40.9894	41.6843
			1	m	112.296	99.0767	103.075	87.7648	112.251	88.043	109.207	91.6282					1.18308	0.977369	100	97.7369	0.0977369	0.275328	4.14202	42.3793
			2	m	109.673	93.1814	93.0863	77.9883	90.9232	82.2801	97.8942	84.4833				d-3	1.37634	1.1781	100	117.81	0.11781	0.309319	5.03986	42.7794	39.446
			3	f	105	85.8275	93.3374	77.9067	101.088	74.9344	99.8085	79.5562					1.29189	1.09039	100	109.039	0.109039	0.267592	3.93768	36.1127
			4	f	101.704	86.7938	95.8769	75.2359	97.5003	84.2239	98.3603	82.0845				d-4	1.31763	1.13589	100	113.589	0.105093	0.290162	4.53383	43.141	40.8982
			6	f	102.789	90.7598	94.3983	80.466	102.748	71.9148	99.9787	81.0469					1.29451	1.11187	100	111.187	0.102307	0.268237	3.95472	38.6555
																d-5	1.28294	1.09986	100	109.986	0.0605066	0.226263	2.84601	47.0364	46.5207
	d-		11	m	128.218	104.23	110.284	92.5886	124.302	96.3088	120.934	97.7091					1.45494	1.27851	100	127.851	0.100913	0.294276	4.64252	46.0049
			12	m	119.122	91.0934	101.322	84.2115	111.566	91.4138	110.67	88.9062				d-6	1.01256	0.80025	100	80.025	0.080025	0.227741	2.88504	36.0517	39.0358
			13	m	120.626	97.4836	124.524	96.9229	117.529	97.6705	120.893	97.359					1.02231	0.810371	100	81.0371	0.0810371	0.247432	3.40517	42.0199
			14	f	113.625	90.0864	90.2274	73.76	102.765	82.9848	102.206	82.2771
			15	f	117.278	95.4491	100.959	84.8556	113.714	88.241	110.65	89.5153		wt	d+	d+1	1.11034	1.00181	100	100.181	0.100181	0.267388	3.93228	29.2516	32.7207
			16	f	109.001	83.495	94.3086	77.2325	102.125	84.4997	101.811	81.7424					1.04474	0.93367	100	93.367	0.093367	0.246439	3.37894	36.1899
																d+2	1.0293	0.917636	100	91.7636	0.0917636	0.161613	1.13835	32.4053	28.1745
																	1.1142	1.00582	100	100.582	0.100582	0.209693	2.40832	23.9438
																d+3	0.6048	0.476706	100	47.6706	0.0476706	0.250671	3.49073	33.2261	24.9297
																	1.09877	0.989788	100	98.9788	0.0989788	0.180845	1.64634	16.6332
																d+4	1.1916	1.08621	100	108.621	0.100808	0.279406	4.24972	22.1568	23.5256
																	1.13321	1.02556	100	102.556	0.117277	0.229048	2.91956	24.8945
																d+5	1.11947	1.01129	100	101.129	0.11008	0.268108	3.9513	35.8947	30.1632
																	1.19503	1.08978	100	108.978	0.107451	0.299262	4.77422	24.4316
																d+6	0.850497	0.731911	100	73.1911	0.0731911	0.194302	2.0018	27.3504	28.8696
																	1.00956	0.897133	100	89.7133	0.0839228	0.215068	2.55031	30.3888
															d-	d-1	1.34986	1.1506	100	115.06	0.11506	0.284791	4.39197	38.1711	42.5138
																	1.28405	1.08224	100	108.224	0.108224	0.310498	5.071	46.8565
																d-2	1.26856	1.06615	100	106.615	0.106615	0.290193	4.53467	42.5329	41.0952
																	1.35373	1.15462	100	115.462	0.115462	0.29187	4.57895	39.6575
																d-3	0.842697	0.623809	100	62.3809	0.0623809	0.260761	3.75724	60.2306	51.5207
																	1.33825	1.13854	100	113.854	0.113854	0.303047	4.87418	42.8108
																d-4	1.43138	1.25404	100	125.404	0.1188	0.404047	7.542	63.485	68.6272
																	1.3728	1.19319	100	119.319	0.111741	0.430589	8.24308	73.7694
																d-5	1.35902	1.17888	100	117.888	0.11008	0.409625	7.68933	69.8518	67.3675
																	1.43482	1.25762	100	125.762	0.119215	0.411356	7.73505	64.8832
																d-6	1.19937	1.01305	100	101.305	0.0908428	0.321954	5.37359	59.1526	60.7511
																	1.42238	1.23404	100	122.404	0.1168	0.404047	7.6642	62.3495

## Sheet: Fig4
Figure 4
Figure 4A																	Figure 4B				Figure 4C
																RNA sequences from JG cells and RISC sequence					E2f1, Pde3b, CREB, and phospho-CREB protein expression in JG cells exposed to control or KODMAC media
Q-PCR in miR-106b-transfected JG cells									CREB ELISA in miR-106b-transfected JG cells							data have been deposited in the NCBI GEO
106b mimic 1	jg	pgc1	32.2544	32.1663	6.36233	121.548	70.7897		sample#		ug/well					repository with accession number GSE117704
		pgc1	32.0782						1	106b mimic 1	5.2096	5.75935	6.08996
		L32	25.8096	25.804					2		6.30909		0.33359
		L32	25.7984						3	106b mimic 2	4.93077	4.92513
106b mimic 2		pgc1	32.6558	32.5971	6.76229	92.1187	53.6501		4		4.91949
		pgc1	32.5384						5	106b mimic 3	6.27331	5.86632
		L32	25.9496	25.8348					6		5.45933
		L32	25.72						7	106b mimic 4	6.09571	6.30472
106b mimic 3		pgc1	32.9887	32.8467	6.84393	87.0503	50.6982		8		6.51373
		pgc1	32.7048						9	106b mimic 5	6.92019	6.48602
		L32	25.9496	26.0028					10		6.05186
		L32	26.056						11	106b mimic 6	7.35581	7.19823
106b mimic 4		pgc1	32.7439	32.7341	6.36175	121.597	70.8182		12		7.04066
		pgc1	32.7244						13	cont mimic 1	1.50779	1.48646	1.31298
		L32	26.2968	26.3724					14		1.46512		0.0928484
		L32	26.448						15	cont mimic 2	1.39628	1.40996
106b mimic 5		pgc1	31.9397	32.2293	6.17046	138.838	80.8594		16		1.42363		2.23663e-15
		pgc1	32.5188						17	cont mimic 3	1.45564	1.24259
		L32	26.3584	26.0588					18		1.02955
		L32	25.7592						19	cont mimic 4	1.40998	1.28705
wt 1	jg	pgc1	37.0222	37.0124	11.4212	3.64655	2.12376		20		1.16411
		pgc1	37.0026						21	cont mimic 5	0.985161	0.971426
		L32	25.6976	25.5912					22		0.95769
		L32	25.4848						23	cont mimic 6	1.663	1.48038
wt2		pgc1	39.1494	39.0369	12.9389	1.27355	0.741718		24		1.29776
		pgc1	38.9243
		L32	26.1736	26.098					phospho-creb
		L32	26.0224						sample#		ug/well
wt3		pgc1	38.9243	39.0515	12.9619	1.25334	0.729944		1	106b mimic 1	4.14786	4.49155	4.69825
		pgc1	39.1788						2		4.83525		0.208558
		L32	26.0168	26.0896					3	106b mimic 2	3.97353	3.97
		L32	26.1624						4		3.96648
wt 4		pgc1	38.9536	38.9536	13.4072	0.920489	0.536094		5	106b mimic 3	4.81288	4.55843
		pgc1	38.9536						6		4.30398
		L32	25.6024	25.5464					7	106b mimic 4	4.70185	4.83252
		L32	25.4904						8		4.96319
wt 5		pgc1	37.9732	38.4732	12.7112	1.49122	0.868488		9	106b mimic 5	5.2173	4.94587
		pgc1	38.9732						10		4.67443
		L32	25.5184	25.762					11	106b mimic 6	5.48965	5.39114
		L32	26.0056						12		5.29262
				32.1615	12.6881	1.71703	1		13	cont mimic 1	0.962511	0.955508	0.898571
									14		0.948505		0.0304726
									15	cont mimic 2	0.925911	0.9304
									16		0.934889		7.91024e-18
									17	cont mimic 3	0.945392	0.875472
									18		0.805552
									19	cont mimic 4	0.930407	0.890061
									20		0.849715
									21	cont mimic 5	0.790983	0.786476
									22		0.781968
									23	cont mimic 6	1.01345	0.953512
									24		0.893577
Figure 4D
Q-PCR JG cells exposed to KOMAC or WT Media																	JG cells after culture with KODMAC or control peritoneal macrophage media
kodmac 1	jg	ppar-g	33.076	32.9767	7.12002	71.8888	26.6708		kodmac 1	pgc1a	33.6652	34.197	7.74034	46.7654	45.2111		cAMP ELISA									CREB ELISA
		ppar-g	32.8774							pgc1a	34.7288						Abs 562nm	Concentration (ug/ul)	562nm	pmol/ml	cAMP pmol/mg cellular protein					Total Creb				Phospho-Creb
		L32	25.8499	25.8566						L32	26.6499	26.4566					komdac media	0.6963	0.855639	0.949417	30.9767	36.203	30.732			komdac co 1	5.49235	5.24561		komdac co 1	3.79034	3.65513
		L32	25.8634							L32	26.2634							0.64379	0.797862	0.825421	20.1548	25.261					4.99886				3.51993
kodmac 2		ppar-g	33.5283	34.4621	8.62475	25.3333	9.39869		kodmac 2	pgc1a	34.3097	34.4332	7.79588	44.9993	43.5036		komdac media	0.65447	0.809613	0.868832	23.6946	29.2666	32.6565			kodmac co 2	5.57911	5.77167		kodmac co 2	3.83788	3.94339
		ppar-g	35.3959							pgc1a	34.5567							0.65803	0.81353	0.932004	29.3249	36.0465					5.96423				4.04891
		L32	25.9743	25.8373						L32	26.5743	26.6373					komdac media	0.7319	0.89481	1.00975	37.0342	41.3878	39.0186			kodmac co 3	5.00607	4.90632		kodmac co 3	3.52388	3.46922
		L32	25.7003							L32	26.7003							0.72211	0.884038	0.964063	32.3995	36.6494					4.80657				3.41456
kodmac 3		ppar-g	35.9034	34.7434	8.76867	22.928	8.50634		kodmac 3	pgc1a	34.8952	34.433	7.80829	44.6141	43.1312		komdac media	0.57793	0.725396	0.809709	18.9397	26.1094	34.8957			kodmac co 4	5.39488	5.27476		kodmac co 4	3.73693	3.67111
		ppar-g	33.5834							pgc1a	33.9708							0.71766	0.879141	1.02271	38.4027	43.682					5.15464				3.60529
		L32	25.9172	25.9747						L32	26.7172	26.6247					komdac media	0.78886	0.957483	0.932049	29.3292	30.6315	34.69			kodmac co 5	5.09317	5.12794		kodmac co 5	3.57161	3.59066
		L32	26.0323							L32	26.5323							0.75771	0.923208	0.997606	35.7729	38.7484					5.16271				3.60971
kodmac 4		ppar-g	33.6276	33.6165	7.32374	62.4217	23.1585		kodmac 4	pgc1a	34.16	34.1813	8.48936	27.8258	26.901		komdac media	0.74614	0.910478	1.06645	43.1978	47.4452	41.3099			kodmac co 6	5.46442	5.52132		kodmac co 6	3.77504	3.80621
		ppar-g	33.6055							pgc1a	34.2027							0.6942	0.853328	0.939338	30.0154	35.1745					5.57822				3.83739
		L32	26.5491	26.2928						L32	26.0449	25.6919					wt media 1	0.55924	0.704832	0.644489	8.28938	11.7608	16.0421			wt co 1	1.22523	1.20956		wt co 1	0.701945	0.697794
		L32	26.0365							L32	25.339							0.79064	0.959441	0.816998	19.499	20.3233					1.19388				0.693643
wt 1	jg	ppar-g	36.4485	36.4375	10.9666	4.99725	1.85399		wt 1	pgc1a	37.8697	37.6951	12.3898	1.86342	1.80149		wt media 2	0.67494	0.832136	0.789461	17.4256	20.9408	19.6636			wt co 2	1.82983	2.07677		wt co 2	0.862087	0.927493
		ppar-g	36.4265							pgc1a	37.5206							0.63756	0.791007	0.748539	14.5437	18.3863					2.32371				0.992899
		L32	25.7131	25.4709						L32	25.6079	25.3054					wt media 3	0.626298	0.778616	0.685787	10.5873	13.5976	11.9443			wt co 3	1.62879	1.47408		wt co 3	0.808838	0.767858
		L32	25.2287							L32	25.0029							0.698032	0.857545	0.654516	8.825	10.291					1.31936				0.726877
wt2		ppar-g	39.592	38.9651	12.5612	1.65461	0.613864		wt2	pgc1a	37.5954	37.9006	13.2798	1.00553	0.972106		wt media 4	0.689355	0.847997	0.664954	9.39776	11.0823	10.226			wt co 4	1.41999	1.25052		wt co 4	0.753531	0.708643
		ppar-g	38.3382							pgc1a	38.2058							0.643075	0.797075	0.62857	7.46841	9.36976					1.08105				0.663756
		L32	26.0791	26.4039						L32	24.9384	24.6209					wt media 5	0.704396	0.864547	0.635577	7.8253	9.05134	9.12004			wt co 5	1.14374	1.08842		wt co 5	0.680362	0.66571
		L32	26.7286							L32	24.3033							0.630348	0.783072	0.623117	7.19545	9.18874					1.0331				0.651057
wt3		ppar-g	37.3382	37.9816	11.8608	2.68874	0.997526		wt3	pgc1a	38.0421	38.3237	13.713	0.744706	0.719954		wt media 6	0.645968	0.800258	0.639714	8.0393	10.0459	12.0369			wt co 6	1.18132	1.46749		wt co 6	0.690316	0.766113
		ppar-g	38.625							pgc1a	38.6052							0.650653	0.805414	0.697748	11.2982	14.0279					1.75366				0.84191
		L32	25.9384	26.1209						L32	24.8882	24.6107
		L32	26.3033							L32	24.3332
wt 4		ppar-g	38.3713	38.3713	12.7606	1.44103	0.534624		wt 4	pgc1a	38.1692	38.5808	14.2204	0.523864	0.506452
		ppar-g	38.3713							pgc1a	38.9924
		L32	25.8882	25.6107						L32	24.6055	24.3603
		L32	25.3332							L32	24.1152
					12.0373	2.69541	1						13.4007	1.03438	1
Figure 4E
Picture in the manuscript
Figure 4F																			Figure 4G
Renin-positive JG cell transfected with siRNA E2f1, siRNA PD3b or control siRNA or JG cells exposed to KODMAC media																			Renin secretion in JG cell transfected with siRNA E2f1, siRNA PD3b or control siRNA or JG cells exposed to KODMAC media
	Cont siRNA				E2f1 siRNA				PDE3b siRNA				Kodmac						JG cells media testing for Renin
	dapi	green	%		dapi	green	%		dapi	green	%		dapi	green	%				sample#	Abs 562nm	Concentration (ug/ul)	vol	total protein (ug) in 100ul	total protein (mg)	562nm		pg/ml
1	57.4503	9.12098	15.8763	17.0004	58.431	26.5307	45.4053	53.2945	56.3622	27.9245	49.5448	48.0341	60.7749	24.0511	39.5741	45.675			Cont 1	1.21792	1.24582	100	124.582	0.124582	0.0912327	2.37892	19.0953
2	69.0779	10.1522	14.6968		53.727	27.4682	51.1256		68.055	29.0501	42.6862		58.1583	27.1139	46.6209				Cont 2	1.29308	1.3423	100	134.23	0.13423	0.102636	2.81812	20.9947
3	58.8123	8.57822	14.5858		61.791	33.84	54.7653		74.775	31.7578	42.4711		62.6439	30.1766	48.1717				Cont 3	1.31765	1.37385	100	137.385	0.137385	0.106364	2.96171	21.5578
4	39.2822	8.60536	21.9065		43.647	24.8964	57.0403		47.895	27.2449	56.8847		52.5513	23.2855	44.31				Cont 4	0.999669	0.96563	100	96.563	0.096563	0.0581199	1.10355	11.4282
5	52.3632	9.39236	17.9369		38.943	22.64	58.1363		65.367	31.7578	48.5838		49.9347	24.8168	49.6986				Cont 5	1.42316	1.5093	100	150.93	0.15093	0.122372	3.57828	23.7082
1	54.5434	8.72748	16.001	21.1084	50.367	26.56	52.7329	52.5589	61.335	35.368	57.6637	52.8807	56.2893	29.411	52.2496	44.9225			Cont 6	1.0676	1.05284	100	105.284	0.105284	0.0684265	1.50052	14.2521
2	52.3632	8.8496	16.9004		55.743	28.24	50.6611		62.679	28.1475	44.9074		59.2797	30.1766	50.9055				e2f siRNA 1	0.999669	0.96563	100	96.563	0.096563	0.15812	4.95515	51.3152
3	60.3572	15	24.852		66.495	29.7995	44.8146		57.303	32.6603	56.9958		65.2605	25.5825	39.2006				e2f siRNA 2	0.918728	0.86172	100	86.172	0.086172	0.14584	4.48216	52.0141
4	50.1729	13	25.9104		36.255	23.262	64.1622		54.615	27.2449	49.8855		48.4395	22.5198	46.4905				e2f siRNA 3	1.31331	1.36828	100	136.828	0.136828	0.105706	2.93637	21.4603
5	63.9909	14	21.8781		51.711	26.0745	50.4234		51.255	28.1651	54.951		57.0369	20.4	35.7663				e2f siRNA 4	1.04303	1.0213	100	102.13	0.10213	0.164699	5.20853	50.9992
1	51.4434	9.08027	17.651	17.073	61.6038	31.4339	51.0258	48.8129	51.2804	19.457	37.9424	41.8514	54.196	20.96	38.6744	39.9242			e2f siRNA 5	0.980879	0.941508	100	94.1508	0.0941508	0.155269	4.84535	51.4637
2	42.1942	7	16.59		69.399	42.8745	61.7796		57.7845	26	44.9948		58.5321	26	44.4201				e2f siRNA 6	0.908611	0.848731	100	84.8731	0.0848731	0.144305	4.42304	52.1135
3	60.032	13	21.6551		58.647	23.262	39.6644		61.5225	28.24	45.9019		52.5513	22.5198	42.8529				pde siRNA 1	1.15432	1.16417	100	116.417	0.116417	0.208158	6.88243	59.1187
4	50.7827	7	13.7842		55.5558	28.24	50.8318		46.5705	18.72	40.1971		50.8318	17.9256	35.2646				pde siRNA 2	1.26851	1.31076	100	131.076	0.131076	0.209891	6.94915	53.0163
5	55.4074	8.69036	15.6845		62.4102	25.44	40.7626		56.2893	22.64	40.2208		54.6446	20.9884	38.4089				pde siRNA 3	0.98666	0.94893	100	94.893	0.094893	0.205615	6.78445	71.4958
1	63.3353	9.32059	14.7163	22.6246	65.6358	33.0682	50.3814	45.8406	54.0465	20.4	37.7453	45.9227	56.4388	21.52	38.1298	41.858			pde siRNA 4	0.931737	0.87842	100	87.842	0.087842	0.104781	2.90076	33.0225
2	61.3533	10.7574	17.5335		72.087	37.9713	52.6743		54.7941	25.44	46.4284		60.0273	23.76	39.582				pde siRNA 5	1.0069	0.974907	100	97.4907	0.0974907	0.205922	6.79628	69.712
3	52.1041	8.57822	16.4636		53.943	24.8964	46.1531		51.8037	23.76	45.8654		49.9347	23.2855	46.6318				pde siRNA 6	1.32054	1.37756	100	137.756	0.137756	0.206802	6.8302	49.5819
4	57.3893	16	27.8797		63.2166	28.1651	44.5534		50.3085	24.32	48.3417		55.0931	24.8168	45.0452				kodmac 1	1.25983	1.29963	100	129.963	0.129963	0.197592	6.47546	49.8256
5	35.5876	13	36.5296		65.6358	23.262	35.441		48.4395	24.8168	51.2326		56.4388	22.5198	39.9012				kodmac 2	0.982324	0.943363	100	94.3363	0.0943363	0.155488	4.85379	51.452
1	58.3041	14	24.012	31.1705	62.8134	27.2449	43.3744	44.1269	52.5513	27.68	52.6723	47.71	54.8689	27.68	50.4476	45.138			kodmac 3	0.892712	0.82832	100	82.832	0.082832	0.161892	5.10045	61.5758
2	57.3893	16	27.8797		54.7494	31.4339	57.4141		53.6727	24.32	45.3117		50.3833	26.3482	52.2956				kodmac 4	1.04201	1.01999	100	101.999	0.101999	0.164544	5.20257	51.0063
3	36.9597	15	40.5847		64.023	23.262	36.3338		52.9251	24.32	45.9517		55.5417	22.5198	40.5457				kodmac 5	0.969032	0.926299	100	92.6299	0.0926299	0.153472	4.77612	51.5613
4	35.9433	14	38.9502		62.8134	26.5307	42.2374		52.1775	26	49.8299		54.8689	24.0511	43.8339				kodmac 6	0.983292	0.944606	100	94.4606	0.0944606	0.155635	4.85945	51.4442
5	53.2221	13	24.4259		62.007	25.5933	41.2748		51.8037	23.2	44.7844		54.4203	20.9884	38.5672
1	59.3205	19	32.0294	29.6374	55.743	29.7995	53.4587	50.2172	58.647	46.1432	78.6796	52.8049	59.2797	25.5825	43.1556	42.441
2	51.6975	17	32.8836		53.055	24.4401	46.0656		60.663	27.2449	44.912		57.7845	25.44	44.0256
3	52.7647	16	30.3233		51.039	28.4057	55.6549		59.319	27.2449	45.9295		56.6631	24.32	42.9203
4	56.7795	15	26.418		49.695	25.137	50.5825		57.975	29.0501	50.1079		55.9155	23.2	41.4912
5	52.7647	14	26.5329		67.2486	30.48	45.3244		57.303	25.4398	44.3953		57.3359	23.2855	40.6123
Figure 4H
Diagram in the manuscript

## Sheet: Supp 1
Supplemental Figure 1A								Supplemental Figure 1B										Supplemental Figure 1C
Non-invasive SBP and DBP in 8 weeks old KODMAC or control mice in the LDLR-/- background								Non-invasive SBP and DBP in 1year old KODMAC or control mice in the LDLR-/- background										Non-invasive SBP and DBP in KODMAC or control mice in the ApoE-/- background
knockout	day1	MACVDR		Wild Type	Day 1	MACVDR
Specimen #	Systolic	Diastolic		cage2m3	Systolic	Diastolic		Specimen #	Systolic	Diastolic		Specimen #	Systolic	Diastolic				ApoE KO				ApoE WT
cage2 mouse 1	138	114		MACVDRWT2-3	152	122		KO1	114	82		WT1	85	66				M1				M1
MACVDRKO 2-1	135	106			152	116			118	80			75	59			120.321	120.12	99.17	100.843	95.3547	91.36	70.54	69.3047
148.917	134	109	120.556	146.927	130	111	119.683	124.029	113	86	93.8857	97.6471	81	58	71.4118			112.25	90.84			89.21	65.23
1	132	105			138	111			122	90			83	66				109.12	91.24			93.23	71.36
1	132	108			128	105			129	92			83	65				123.45	102.12			98.12	67.21
1	129	108			129	105			133	98			99	76				134.12	111.12			99.13	63.12
1	131	114			139	110			138	96			94	76				119.108	101.087			91.792	72.013
1	140	98			131	107			132	101			93	73				112.025	91.924			89.7495	66.9685
1	138	114			119	100			132	99			97	73				109.208	92.364			93.5685	72.792
1	152	91			139	111			126	96			101	78				122.105	104.332			98.214	68.8495
1	135	103			135	109			129	96			101	76				131.708	114.232			99.1735	64.964
1	133	105			142	104			126	98			98	75
1	138	106			141	110			127	93			99	77
1	139	121			141	108			117	89			103	78				M2				M2
1	151	126			153	116			123	92			104	87			121.254	121.132	98.087	99.6772	93.8152	89.496	66.594	65.1602
1	150	124			149	130			118	84			102	78				112.475	88.924			87.131	60.753
1	153	125			150	128			116	87			97	61				109.032	89.364			91.553	67.496
1	159	132			149	129			121	86			101	64				124.795	101.332			96.932	62.931
1	153	119			155	126			118	83			97	69				136.532	111.232			98.043	58.432
1	159	123			149	125			118	84			97	69				120.019	99.8957			90.0212	68.2643
1	157	128			153	130			121	96			100	65				112.228	89.8164			87.7745	62.7154
1	159	125			152	127			131	104			99	72				109.129	90.3004			91.9754	69.1212
1	157	128			153	122			117	95			104	61				123.316	103.465			97.0854	64.7844
1	168	134			142	121			123	99			103	70				133.879	114.355			98.1409	60.5104
1	165	134			143	119			118	96			90	74				M3				M3
1	166	128			143	118			118	97			88	59			122.279	122.245	96.8957	98.3949	119.473	114.244	79.891	76.4903
1	160	142			139	116			120	94			117	87				112.723	86.8164			110.697	71.1295
1	174	133			141	117			122	100			102	81				108.935	87.3004			117.33	81.244
1	156	128			147	111			119	98			101	73				126.275	100.465			125.398	74.3965
1	155	129			175	147			117	97			100	73				139.185	111.355			127.065	67.648
1	151	130			170	137			118	99			97	71				121.021	98.5853			113.532	80.8965
1	157	118			163	137			121	97			97	76				112.45	87.498			110.162	72.573
1	157	121			165	138			134	101			99	70				109.042	88.0304			116.463	82.1818
1	151	126			137	117			127	101			99	72				124.647	102.512			124.128	75.6767
1	141	118			151	120			130	100								136.267	114.491			125.711	69.2656
1	156	131			160	132						WT2	71	49				F1				F1
					152	130		KO2	124	97			91	48			132.668	133.368	95.3436	96.5924	120.345	114.668	76.8801	73.0643
					146	121			129	103		99.15	95	59	70.15			119.084	80.2246			110.766	67.2425
					147	117		126.283	129	99	96.1304		86	66				113.403	80.9506			118.062	78.3684
					140	123			127	100			100	65				139.412	100.698			126.938	70.8362
knockout	Day 1	MACVDR			143	124			127	96			98	68				158.778	117.033			128.771	63.4128
cage2 mouse2	Systolic	Diastolic							129	91			98	73				131.031	96.8779			113.935	78.0361
MACVDRKO 2-2	130	111							127	97			103	76				118.175	80.2471			110.228	68.8803
	113	96		MACVDRWT2-4	Day 1	MACVDR			126	93			104	67				113.063	81.0457			117.159	79.45
137.423	117	96	107.962	146.5	Systolic	Diastolic	112.231		128	99			103	72				136.471	102.768			125.591	72.2943
2	108	87			117	100			131	104			104	72				153.9	120.736			127.332	65.2422
2	117	94			118	103			134	107			103	80				F2				F2
2	115	88			122	103			131	108			106	72			142.553	150.052	93.0153	93.8885	121.305	115.135	73.5681	69.2957
2	110	86			127	109			136	107			98	79				128.626	70.3369			110.843	62.9667
2	121	101			122	96			136	117			100	66				120.104	71.4259			118.869	75.2052
2	134	113			115	99			133	107			104	80				159.118	101.047			128.632	66.9198
2	144	124			119	101			139	111			99	82				158.167	125.549			130.648	58.7541
2	128	103			152	132			134	116			107	72				146.047	94.3169			114.378	74.8897
2	139	111			151	125			136	106			107	80				126.763	69.3706			110.301	64.8184
2	153	122			186	125			132	107			106	77				119.094	70.5685			117.925	76.445
2	156	124			147	128			138	108								154.206	103.151			127.2	68.5738
2	166	131			179	130			128	98		WT3	73	56				153.35	130.104			129.116	60.8164
2	137	103			155	121			130	98			81	54				F3				F3
2	156	119			145	99			128	104		101.559	86	64	74.6765		127.868	128.156	100.921	102.596	95.6112	90.768	63.702	61.7461
2	147	131			133	106			133	94			92	66				117.925	90.092			87.973	56.799
2	136	93			176	112			127	96			90	63				113.856	90.612			93.199	64.768
2	123	96			143	114			113	85			95	70				132.485	104.756			99.556	59.373
2	126	106			178	119			112	85			92	71				146.356	116.456			100.869	54.056
2	135	104			146	113			112	85			95	65				126.34	103.013			91.2296	65.5169
2	193	111			178	112			119	92			109	79				117.132	91.1012			88.5743	58.9591
2	146	106			174	119			118	86			103	72				113.47	91.6732			93.5391	66.5296
2	149	109			146	107			112	86			101	70				130.237	107.232			99.5782	61.4043
2	148	116			140	112			116	86			97	72				142.72	120.102			100.826	56.3532
					154	108			116	92			97	69				F4				F4
					147	111			119	87			97	70			129.08	129.472	99.5131	101.08	93.6098	88.3448	58.5722	56.3582
	Day 1	MACVDR			139	114			113	93			100	76				118.218	87.6012			85.2703	50.9789
Knockout	Systolic	Diastolic							121	86			102	74				113.742	88.1732			91.0189	59.7448
cage3 m1	152	127	126.333						117	87			109	78				134.234	103.732			98.0116	53.8103
157.909	129	107		Wid Type	Day 1	MACVDR			121	84			104	74				149.492	116.602			99.4559	47.9616
1	140	114		cag3m3	Systolic	Diastolic			127	84			104	70				127.524	101.464			88.9276	60.6436
1	139	114		MACVDRWT3-3	134	118			126	96			104	77				117.396	88.3613			86.0068	53.43
1	176	152		146.541	190	133	112.405		122	90			106	79				113.367	88.9905			91.468	61.7576
1	146	122			166	148			118	93			106	80				131.81	106.105			98.111	56.1198
1	126	108			132	104			123	92			106	74				145.542	120.262			99.4831	50.5635
1	131	109			142	110			120	88			114	89
1	185	109			147	113			122	90			110	80
1	154	114			219	109			124	92			106	88
1	149	120			141	109							109	77
1	147	116			139	107		KO3	151	123			106	79
1	142	119			142	108			148	124			108	86
1	157	117			150	114		144.705	154	132	131.63		109	82
1	146	116			160	120			153	124			115	89
1	155	122			157	117			155	119			109	82
1	149	120			134	95			150	118			110	79
1	139	123			139	98			151	119			108	85
1	155	122			146	111			151	123
1	155	123			150	118			154	121		WT4	90	44
1	148	124			153	124			153	121		93.04	86	56	61.92
1	154	128			151	118			164	134			99	69
1	153	119			150	123			160	137			97	48
1	192	168			173	125			165	138			93	63
1	161	137			159	128			167	140			88	61
1	162	141			187	161			165	138			83	51
1	176	71			185	155			159	137			86	62
1	169	142			197	152			165	138			91	52
1	176	145			188	172			160	139			100	64
1	189	153			104	72			161	139			99	65
1	187	155			115	78			167	137			95	64
1	182	154			117	84			164	138			82	60
1	190	158			147	125			164	138			98	59
1					105	78			167	135			86	64
					118	79			170	136			92	62
	Day 1	MACVDR			103	83			169	135			90	60
cage3 m2	Systolic	Diastolic			113	82			170	139			94	57
Specimen #	134	113	130.611		116	89			165	132			91	66
160.889	137	114			135	99							96	67
1	141	111			118	100		KO4	125	67			99	66
1	136	114							107	92			94	67
1	168	137						121.769	126	95	94.3846		101	81
1	137	103							112	86			99	72
1	139	116		#REF!	129	96			113	95			97	68
1	147	110		wild type	146	121			119	93
1	143	122		cage 7 mouse 2	159	122			119	101		WT5	91	63
1	146	119		142.118	144	117	112.353		120	96		94.25	90	71	64.6389
1	141	111			144	110			133	103			98	67
1	144	113			150	124			122	96			90	70
1	140	111			158	121			124	98			93	73
1	153	107			156	120			127	96			88	71
1	148	113			151	121			123	96			84	64
1	170	137			141	112							82	39
2	168	134			143	116		KO5	102	74			88	69
2	183	152			140	112			109	81			95	53
2	186	153			135	108		124.4	109	84	90.15		116	72
2	184	151			131	104			111	84			101	72
2	176	151			133	104			147	86			92	65
2	175	154			127	102			116	90			94	64
2	182	146			129	100			116	91			99	73
2	175	147							122	92			100	74
2	181	147							122	94			102	64
2	188	148							126	84			66	43
2	177	142		wild type	134	107			125	87			78	47
2	183	143		cage 7 mouse 3	138	113			126	79			74	41
2	174	143		140.786	143	119	117.571		133	96			88	41
2	171	140			143	117			126	91			84	56
2	161	136			137	110			131	95			94	63
2	163	130			155	132			120	98			101	64
2	159	130			152	126			131	92			108	59
2	164	128			141	122			132	85			95	73
2	166	147			142	120			133	96			94	71
2	152	129			137	115			131	104			103	70
					143	119							94	67
					138	119		KO6	108	78			98	71
					133	114			107	84			96	78
					135	113		121.6	115	86	92.75		100	73
cage 8 mouse 3	Systolic	Diastolic							116	82			100	68
female	147	110	127.632						115	88			109	71
160.211	143	109							119	87			105	74
	141	113							122	88			103	73
	150	124							116	92
	151	129							117	91		WT6	76	47
	156	122							121	96		88.3235	86	56	60.9706
	152	127							125	99			84	59
	157	125							125	95			88	63
	150	124							125	98			88	63
	164	131							122	94			94	66
	191	143							124	97			92	64
	162	134							126	94			92	72
	169	131							123	96			94	74
	170	137							132	95			58	42
	199	166							128	99			94	60
	150	118							126	96			96	65
	165	133											95	65
	172	122						KO7	147	112			117	69
	155	127							143	118			98	66
								150.059	143	123	123.118		101	67
									145	118			96	67
									137	117			74	47
cage 8 mouse 7	151	124	129.4						142	124			75	53
female	161	134							154	119			73	52
161.5	154	119							158	124			78	55
	109	67							153	130			76	52
	168	141							140	122			79	56
	181	153							140	119			88	54
	168	124							149	124			81	56
	152	120							152	122			93	59
	182	152							154	123			95	64
	189	160							147	119			88	69
									143	120			91	64
									148	122			97	61
									136	107			85	63
n=31)									136	110			87	64
LDLR KO	M1				M1				131	106			93	68
117.781	109.8	92.672	100.156	95.4838	93.088	76.432	74.9407		149	125			101	71
	107.296	92.992			91.368	72.184			158	128
	118.76	101.696			94.584	77.088			152	118		WT7	74	46
	127.296	108.896			98.496	73.768			155	123		81.0256	65	40	53.7179
	115.486	101.27			99.304	70.496			159	129			60	39
	109.82	93.9392			93.4336	77.6104			156	126			60	40
	107.566	94.2912			91.7996	73.5748			151	124			65	40
	117.884	103.866			94.8548	78.2336			158	135			76	43
	146.119	111.786		wt	98.5712	75.0796			158	122			77	49
				n=30	99.3388	71.9712			156	125			79	53
	M2								155	125			90	56
116.236	109.98	91.1392	99.2164		M2				151	129			77	53
	107.226	91.4912		94.2522	91.5968	73.2752	71.3281		154	132			77	53
	119.836	101.066			89.7048	68.6024			158	132			79	53
	129.226	108.986			93.2424	73.9968							87	48
	116.215	100.317			97.5456	70.3448		KO8	101	76			88	63
	109.982	92.2531			98.4344	66.7456			108	80			88	64
	107.503	92.6403			92.017	74.6114		114.833	103	77	86.5333		89	70
	118.852	103.172			90.2196	70.1723			107	63			94	69
	127.303	111.884			93.5803	75.297			110	85			102	67
	M3				97.6683	71.8276			107	66			95	58
117.048	110.178	89.4531	98.1825		98.5127	68.4083			112	81			77	43
	107.148	89.8403			M3				107	78			89	62
	121.02	100.372		114.778	111.395	83.9128	80.3922		112	84			93	63
	131.348	109.084			108.557	76.9036			112	82			98	68
	117.017	99.2682			113.864	84.9952			107	82			96	70
	110.16	90.3984			120.318	79.5172			115	90			91	73
	107.433	90.8244			121.652	74.1184			116	90			98	75
	119.918	102.409			110.825	84.7172			119	86			67	40
	129.213	111.993			108.129	78.0584			120	87			72	39
	M4				113.17	85.7454			109	85			65	41
125.295	115.267	84.1797	96.7182		119.302	80.5413			113	86			74	50
	110.722	84.7605			120.569	75.4125			118	95			77	50
	131.529	100.558			m4				122	85			75	50
	147.022	113.626		115.476	111.735	81.5041	77.6514		115	91			80	53
	125.025	97.9023			108.613	73.794			118	98			78	51
	114.74	84.5976			114.45	82.6947			111	86			81	51
	110.65	85.2365			121.55	76.6689			123	101			78	53
	129.376	102.614			123.017	70.7302			121	89			80	54
	143.32	116.989			111.148	82.4289			105	76			83	50
	M6				108.182	75.1043			124	96			86	55
132.598	122.901	76.2695	94.5218		113.727	83.56			120	97
	116.083	77.1407			120.473	77.8355			119	86		WT8	86	41
	147.294	100.837			121.866	72.1937			121	97		82.0455	100	68	55.5
	146.533	120.439			m6				120	91			87	65
	137.037	95.8535		116.244	112.108	78.8545	74.6366						92	72
	121.61	75.8965			108.674	70.3734		KO9	103	79			91	65
	115.475	76.8548			115.095	80.1642			101	85			91	69
	143.565	102.921			122.905	73.5358		117.333	108	80	91.4		100	71
	142.88	124.483			124.518	67.0033			106	81			62	45
	M7				111.503	79.9118			113	90			61	45
121.491	114.34	92.0736	101.559		108.241	71.8547			114	88			75	41
	111.085	92.4896			114.34	81.156			122	93			81	42
	125.988	103.805			121.76	74.859			117	99			77	52
	137.085	113.165			123.293	68.6531			121	99			79	58
	121.272	102.81			m7				118	85			83	53
	113.906	93.281		95.6889	92.6144	70.9616	68.5969		130	93			83	50
	110.976	93.7386			90.3784	65.4392			120	97			66	44
	124.389	106.185			94.5592	71.8144			118	93			76	49
	134.376	116.481			99.6448	67.4984			131	94			82	61
	F1				100.695	63.2448			123	100			83	56
122.451	114.574	90.081	100.337		92.9837	72.4135							88	61
	110.993	90.5386			90.8595	67.1672		KO10	120	100			82	53
	127.387	102.985			94.8312	73.2237		Die the next day	123	102			80	60
	139.593	113.281			99.6626	69.1235		118	115	97	97.6
	122.22	101.572			100.66	65.0826			114	94		WT9	114	97	79.1786
	114.117	91.0891			F1				118	95		104.321	117	97
	110.894	91.5924		94.0878	90.6758	66.8578	64.2866						117	100
	125.648	105.284			88.2162	60.7831		KO11	114	88			116	99
	136.634	116.609			92.8151	67.7958		121.808	114	93	95.6538		113	97
	F2				98.4093	63.0482			117	93			118	100
112.509	107.84	94.1376	100.347		99.5647	58.3693			123	99			120	93
	105.837	94.3936			91.142	68.5149			124	95			119	94
	115.008	101.357			88.8054	62.744			113	95			112	94
	121.837	107.117			93.1744	69.406			117	97			97	70
	112.589	101.416			98.4888	64.8958			106	90			100	71
	108.056	95.5514			99.5865	60.4508			116	70			98	72
	106.253	95.833			F2				122	91			96	73
	114.507	103.492		95.5072	94.4704	81.1456	79.8944		129	88			101	74
	120.653	109.828			93.0944	77.7472			116	89			104	68
	F3				95.6672	81.6704			125	98			101	75
113.1	107.984	92.9114	99.5954		98.7968	79.0144			128	98			104	66
	105.78	93.193			F3				127	104			100	73
	115.869	100.852		97.9238	95.9174	82.0883	80.2351		126	101			96	74
	123.38	107.188			94.4038	78.8598			120	95			100	72
	113.172	100.653			97.2339	82.5869			122	96			99	65
	108.186	94.2025			100.676	80.0637			120	98			98	73
	106.202	94.5123			101.388	77.577			121	101			102	74
	115.282	102.938			F7				134	102			105	79
	122.042	109.907		95.4017	93.2774	78.6202	77.0625		122	102			86	67
	F4				91.7638	74.8819			133	99			101	66
113.75	108.142	91.5625	98.7682		94.5939	79.1974			124	100			94	68
	105.719	91.8723			98.0365	76.2758			125	101			93	66
	116.816	100.298			98.7475	73.3965			129	104
	125.079	107.267			93.6136	79.6892						WT10	101	79
	113.813	99.8146			92.1756	76.1378		KO12	133	108		108.667	105	75	78.875
	108.328	92.7187			94.8642	80.2376		144.333	129	109	118.296		99	69
	106.147	93.0595			98.1347	77.462			130	42			100	73
	116.134	102.328			98.8101	74.7267			126	107			103	76
	123.571	109.994			F4				136	117			102	77
	F6			111.823	109.116	87.1302	84.3138		142	120			102	78
120.347	112.214	87.3437	97.5968		106.846	81.5229			145	123			99	81
	108.578	87.8084			111.091	87.9962			134	116			111	83
	125.224	100.447			116.255	83.6138			142	116			110	81
	137.618	110.901			117.321	79.2947			139	120			108	84
	120.22	98.7219			108.66	87.7737			140	121			100	73
	111.992	88.0781			106.503	82.4467			147	122			102	53
	108.72	88.5892			110.536	88.5964			146	125			120	79
	123.701	102.491			115.442	84.4331			150	117			109	83
	134.856	113.991			116.455	80.33			143	123			101	40
	F7				F6				152	109			116	73
126.189	118.32	81.0156	95.8397	112.381	109.388	85.2033	82.1211		149	119			123	91
	112.867	81.7126			106.89	79.0352			141	123			116	93
	137.835	100.67			111.56	86.1558			145	123			116	94
	137.227	116.351			117.24	81.3351			140	121			115	91
	129.83	97.0828			118.413	76.5842			156	129			118	91
	117.488	81.1172			108.918	85.9431			154	136			116	86
	112.58	81.8838			106.546	80.0834			154	127			116	90
	135.052	102.737			110.982	86.848			157	133
	134.504	119.987			116.378	82.2684			154	130
	F8				117.493	77.755			154	130
117.304	111.472	93.6589	101.469		F7				159	128
	108.868	93.9917		112.995	109.687	83.0836	79.7093
	120.79	103.044			106.939	76.2987		KO13	171	151
	129.668	110.532			112.076	84.1314		175.897	178	158	150.172
	117.218	102.648			118.324	78.8286			175	155
	111.325	95.0248			119.615	73.6026			176	157
	108.981	95.3908			109.202	83.9294			182	159
	119.711	105.348			106.592	77.4838			183	159
	127.701	113.585			111.472	84.9248			179	158
					117.408	79.8872			184	159
					118.634	74.9225			183	159
					F8				181	157
				96.5512	94.0915	76.7693	74.8775		180	157
					92.3027	72.3514			177	159
					95.6474	77.4515			178	156
					99.7158	73.9987			177	154
					100.556	70.5958			180	155
					94.3869	77.9308			180	157
					92.6876	73.7338			176	69
					95.865	78.5789			168	144
					99.73	75.2988			174	148
					100.528	72.066			172	151
									173	148
Average of day 1,2,3									172	146
MKO1	137.933	109.667		WTM7	114.223	90.815			169	149
146.506	147.5	124.067	120.772	121.321	122.145	102.74	100.011		173	143
	154.083	128.583			127.596	106.48			171	154
MKO4	120	101.571		WTM8	99.372	84.1113			174	145
138.365	141.325	117.727	110.176	114.58	117.031	97.49	91.2372		172	148
	153.769	111.231			127.336	92.1102			170	150
KOM12	155.308	116.154		WTM10	128.61	96.187			173	150
145.044	162.462	129.231	111.159	120.111	134.534	107.016	92.0504
	117.364	88.0909			97.1888	72.9481		KO14	141	116
Mko13	142.118	112.353		WTM12	117.289	93.2528		147.679	148	121	116.5
141.452	140.786	117.571	114.962	124.578	125.424	105.498	102.696		150	125
					131.022	109.338			149	121
KOF1	103.943	82.6416		WTF3	102.04	86.3692			144	121
110.402	111.152	93.493		117.656	120.173	100.107	93.6863		154	116
	116.113	96.8967	91.0104		130.755	94.5828			150	114
KOF2	90.4285	76.5413		WTF4	132.063	98.769			142	114
104.268	106.498	88.7159	83.0258	123.335	138.146	109.889	94.5214		141	117
	115.876	83.8203			99.7978	74.9063			149	110
									153	125
									148	108
KOM1	149.125	114.545	115.912	WTM1	125.519	99.7967			152	118
148.945	148.765	117.278		133.32	134.225	112.901	109.903		151	119
KOM2	140.211	106.9	117.08		140.216	117.011			153	124
149.516	152.9	118.154		WTM2	109.2	92.43			154	114
	155.438	126.188		125.912	139.93	101.22	100.261		147	124
KOM3	153.3	119.273	122.88		128.605	107.132			153	126
156.985	166.1	131.516		WTF3	141.33	105.7			153	115
	151.556	117.85		131.99	147.84	117.6	101.154		148	117
KOM4	149.154	115.625	123.322		106.801	80.1627			153	119
142.486	146.417	146.417		WTF4	132.349	105.226			141	109
	131.889	107.923		140.574	141.528	119.043	115.882		142	112
KOF5	203.06	151.867	145.336		147.845	123.377			148	115
189.641	212.413	168.965							142	116
	153.449	115.176		WTM1	100.386	79.8135	87.896		152	114
KOF6	142.775	120.849	131.087	106.624	107.348	90.2936			141	105
164.626	168.147	140.071			112.139	93.5808			136	107
	182.954	132.342		WTM2	87.334	73.922	80.1846
				100.699	102.854	85.6799		KO15	153	120
					111.911	80.9519		185.35	182	153	154.2
				WTM3	113.03	84.5348	80.8993		181	152
Average of day 1,2,3				105.561	118.237	94.052			183	147
KOM1	149.125	114.545			85.4153	64.1111			184	155
144.872	148.765	117.278	115.066	WTM4	168.702	126.171	120.745		185	146
	136.727	113.375		157.553	176.473	140.376			185	158
KOM2	154.083	121.485			127.485	95.6882			183	146
141.174	155.438	126.188	112.879	WTF5	154.65	123.65	130.65		183	151
	114	90.9643		164.059	170.526	138.158			180	154
KOM3	166.765	134.278			167	130.143			197	162
158.535	150.706	115.167	119.546	WTF6	163.643	128	131.182		192	160
	158.135	109.192		166.892	161.5	124.412			195	161
KOM4	152	116.714			175.533	141.133			193	165
131.284	136.727	113.375	123.12						193	160
	105.126	139.27							193	161
KOF5	160.167	131.214							196	160
156.222	154.722	121.778	124.22						172	155
	153.778	119.667							189	159
KOF6	164.333	128.389							188	159
170.499	169.385	123.722	132.093
	177.778	144.167
2008-07-02
KODMACLDLRKO33-4	108	84		MACVDRLDLRKO32-1	158	139
male	133	110		female	153	131
138.6	145	112	106.9	155.485		135	123.765
	145	119			158	132
	144	112			163	138
	148	117			154	129
	144	113			155	127
	153	118			167	130
	150	117			165	134
	148	115			154	123
	155	118			162	128
	149	113			151	129
	118	86			159	126
	118	78			146	106
	124	96			161	116
	134	104			148	116
	135	103			153	114
	138	109			152	122
	142	106			154	121
	141	108			152	118
					159	124
					152	125
					149	122
KODMACWT31-7	188	153			155	125
male	125	91			147	122
142.6	144	114	109.667		163	125
	147	114			165	129
	127	109			156	118
	134	107			156	120
	145	114			142	112
	153	117			147	120
	148	105			158	120
	143	113			159	113
	150	110			158	119
	144	116
	135	104			157	120
	144	104		MACVDRLDLRWT32-3	150	120
	146	106		female	148	118	123.206
	145	114		151.471	150	112
	158	132			153	120
	98	72			158	120
	139	102			154	119
	145	107			149	122
	142	106			155	125
	138	110			147	122
	145	109			163	125
	151	104			165	129
	131	103			156	118
	142	109			156	120
	147	116			142	112
	161	124			147	120
	136	107			158	120
	127	98			159	113
					158	119
					150	134
KODMACWT31-8	125	107			162	144
male	138	117			164	141
132.056	141	117	109.889		173	147
	153	131			138	120
	121	104			140	121
	145	125			144	128
	146	125			149	124
	151	129			137	110
	152	125			140	124
	149	127			140	122
	121	101			139	122
	124	102			146	126
	133	111			152	125
	116	93			151	127
	106	84
	113	89
	118	101		MACVDRLDLRWT32-4	163	142
	125	90		female	157	134	134.073
				167.488	179	136
					156	132
KODMAC con chow					181	145
MACVDRLDLRKO32-1	158	122			156	127
femake	150	127			161	117
162.543	152	117	128.686		161	122
	157	132			151	122
	159	127			154	121
	159	129			136	96
	157	129			159	120
	153	126			179	146
	154	125			167	128
	158	123			162	141
	154	126			158	132
	163	133			155	132
	157	120			165	137
	154	120			166	128
	154	122			157	126
	161	120			169	127
	151	120			160	133
	174	138			169	131
	171	136			151	113
	168	137			167	122
	187	153			161	122
	162	135			180	152
	160	106			187	155
	166	114			176	143
	164	139			185	142
	164	119			189	152
	172	129			180	152
	172	138			173	137
	162	119			167	141
	167	138			162	131
	167	127			180	155
	166	115			179	158
	169	152			195	157
	203	177			145	101
	144	114			187	159
					182	130
MACVDRLDLRKO32-2
female	171	133		MACVDRLDLRWT31-7	146	119
164.826	147	120	130.348	Cage 31 mouse 7 DOB 3/19/08	154	117	114.955
	175	122		male	162	146
	148	116		148.114	157	100
	144	112			156	121
	157	139			163	134
	174	129			185	134
	164	133			148	114
	174	144			156	126
	160	116			175	139
	172	127			182	145
	176	130			149	122
	160	130			150	114
	177	135			143	114
	145	115			159	117
	150	116			151	118
	158	124			152	116
	136	113			147	113
	149	118			138	109
	147	125			137	106
	156	133			139	110
	168	121			146	108
	166	133			144	107
	148	131			133	113
	172	105			141	126
	155	126			137	110
	142	124			153	110
	158	121			138	105
	171	121			142	105
	157	140			135	112
	172	127			150	117
	184	145			145	116
	191	156			139	102
	169	132			145	107
	189	153			142	106
	162	146			138	110
	182	152			145	109
	175	142			151	104
	157	129			131	103
	183	145			142	109
	186	117			147	116
	161	134			161	124
	181	143			136	107
	169	141			127	98
	171	141
	173	141
KODMACLDLRKO33-1
male	141	108	118.04	MACVDRLDLRWT31-3	131	116
148.88	153	132		male	118	96
	145	122		135.727	114	57	110.606
	149	128			117	91
	148	48			149	119
	152	134			124	102
	153	127			112	84
	152	113			150	120
	135	96			149	121
	142	120			155	123
	146	120			131	109
	157	125			139	114
	150	129			140	115
	147	128			143	119
	153	129			143	116
	141	119			156	122
	150	111			150	121
	154	120			125	107
	149	127			138	117
	145	112			141	117
	137	116			153	131
	143	118			121	104
	160	110			145	125
	156	128			146	125
	164	131			151	129
					152	125
					149	127
KODMACLDLRKO33-4	151	100			121	101
male	147	104			124	102
154.462	151	123	122.923		133	111
	160	125			116	93
	161	121			118	101
	167	127			125	90
	145	116
	154	122		MACVDRLDLRWT31-2	157	130
	142	117		female	130	106
	151	122		144.826	131	104	116.217
	174	141			132	106
	148	120			159	114
	147	125			139	112
	150	128			155	108
	153	128			141	109
	144	105			143	118
	157	114			161	110
	162	115			131	107
	132	105			154	121
	140	123			122	103
	143	124			130	102
	174	142			124	97
	166	136			150	130
	165	137			155	130
	163	132			159	135
	169	144			161	133
					160	135
KODMACLDLRKO33-12	173	146			159	131
male	165	128			137	114
	171	134			141	118
160.646	179	162	124.625
	186	152
	184	149		MACVDRLDLRWT31-5	134	115
	156	117		male	143	115
	156	117		142.258	135	111	113.5
	160	115			140	113
	156	115			135	108
	158	114			132	111
	152	103			141	110
	152	108			138	115
	147	95			141	107
	164	122			141	114
	170	138			137	107
	171	135			146	120
	182	149			143	112
	182	147			144	119
	157	130			139	110
	162	137			143	109
	155	131			139	111
	172	138			141	97
	166	130			136	103
	182	117			157	122
	157	129			149	120
	164	131			153	121
	164	133			153	127
	171	131			154	122
	169	139			155	125
	166	111				97
	131	113			132	107
	135	109			129	102
	156	112			141	116
	151	119			143	127
	148	116			150	123
	155	120			146	116
	151	116
	167	116		MACVDRLDLRWT31-8	104	72
	146	107		cage 31 mouse 8 DOB 3/19/08	115	78
	151	119		male	117	84
	159	124		136.37	147	125	104.815
	140	114			105	78
	153	116			118	79
	159	118			103	83
	146	127			113	82
	159	116			116	89
	155	117			135	99
					152	124
					154	127
KODMACLDLRKO33-13	144	109			158	133
male	138	112			161	132
141.947	155	123	108.105		164	131
	157	119			136	117
	162	121			152	119
	136	112			148	117
	145	111			166	123
	156	102			122	92
	152	121			143	90
	165	138			141	101
	122	97			148	112
	147	125			146	113
	134	109			122	96
	123	86			129	95
	126	86			167	139
	130	100
	129	97		KODMACWT31-10	171	146
	138	100		KODMAC WT cage 31 mouse 10 DOB 3/19/08	171	147
	138	86		female	180	153
				171.316	171	140	139.632
					177	145
					172	142
MACVDRKO3-1	154	114			174	140
male	149	120			177	140
168.855	147	116	136.945		168	142
	142	119			164	137
	157	117			166	136
	146	116			161	136
	155	122			171	133
	149	120			175	141
	139	123			170	143
	155	122			165	139
	155	123			173	126
	148	124			180	132
	154	128			169	135
	153	119
	192	168
	161	137		KODMACWT31-11	151	130
	162	141		KODMAC WT cage 31 mouse 11 DOB 3/19/08	150	119
	176	71		male	152	116
	169	142		151.645	151	121	120.71
	176	145			148	117
	189	153			149	113
	187	155			147	113
	182	154			139	97
	190	158			146	119
	193	154			146	113
	191	159			169	139
	190	165			158	138
	180	145			165	142
	181	144			159	126
	198	160			159	132
	150	126			144	119
	150	124			144	122
	157	129			165	130
	165	135			161	134
	161	129			153	116
	152	131			136	113
	161	132			115	80
	171	132			121	91
	167	145			144	102
	160	127			157	131
	167	133			187	149
	172	141			166	141
	172	145			169	102
	174	142			149	130
	172	141			153	124
	213	137			148	123
	175	150
	183	157
	187	156			138.076	108.552
	187	156			24.5216	22.4126
	187	155			3.69676	3.37883
	165	142
	172	143			5.14564e-13	2.10763e-14
	167	142
	180	148
MACVDRKO3-2	170	137
male	168	134	134.588
164	183	152
	186	153
	184	151
	176	151
	175	154
	182	146
	175	147
	181	147
	188	148
	177	142
	183	143
	174	143
	171	140
	161	136
	163	130
	159	130
	164	128
	166	147
	152	129
	142	121
	158	117
	140	113
	139	122
	153	125
	152	128
	162	132
	138	108
	156	134
	149	123
	156	125
	153	125
	140	115
MACVDRLDLRKO8-3	147	110
male	143	109			157.091
157.091	141	113	125.13		140.275
	150	124			152.6
	151	129			116.791
	156	122
	152	127
	157	125
	150	124
	164	131
	162	134
	169	131
	170	137
	150	118
	165	133
	172	122
	155	127
	151	124
	161	134
	154	119
	168	141
	168	124
	152	120
MACVDRLDLRKO8-7	140	113
male	130	100
140.275	140	107	109.4
	139	121
	131	99
	136	111
	137	96
	142	115
	143	122
	153	111
	143	106
	135	111
	134	112
	151	100
	136	119
	132	112
	145	103
	128	99
	142	114
	142	120
	130	100
	141	109
	135	109
	140	112
	138	117
	135	107
	146	113
	153	115
	152	112
	155	113
	141	111
	140	110
	146	112
	140	108
	137	108
	127	103
	142	99
	141	113
	149	106
	144	108
42-1-MACVDRKO	143	118
Cae 42 mouse 1	174	145
male	164	141
152.6	169	142	124.48
	164	129
	163	136
	162	132
	156	135
	154	125
	160	131
	139	120
	158	131
	135	115
	141	115
	171	134
	163	139
	149	129
	156	128
	157	129
	144	115
	159	112
	135	96
	127	98
	127	97
	145	120
42-2-MACVDRKO	146	123	85.3256
Cae 42 mouse 3	145	121
male	148	121
116.791	138	103
	144	116
	137	106
	137	104
	131	102
	148	123
	138	101
	126	99
	116	88
	105	84
	122	94
	111	91
	114	83
	115	88
	115	87
	117	91
	103	80
	114	85
	126	83
	117	78
	106	81
	110	81
	98	70
	104	65
	95	68
	89	57
	95	66
	106	78
	104	74
	107	71
	99	71
	111	63
	112	73
	100	68
	104	56
	118	60
	101	58
	117	92
	120	83
	113	83
	147.022	117.127
	22.0156	19.7126
	3.05302	2.73364
Supplemental Figure 1D
Non-invasive SBP and DBP in KODMAC or control mice in the C57BL6 background									Supplemental Figure 1E				Supplemental Figure 1F,G
									Urinary Sodium KODMAC vs Control				flow cytometry of disected aortas using macrophage markers CD11b and F4/80
	vdr ko c57				vdr wt c57
	M1				M1				UrineNa (mEq/L)	WT	VDR-KO		Aortas' Flow
99.709	103.59	89.97	88.555	84.542	83.76	64.09	64.26			7	81		wt	cd11b	F4/80		kodmac	cd11b	F4/80
	97.13	81.81			81.9	59.6				26	53		aorta 1	7.38619	7.91636		aorta 1	9.0266	10.8339
	94.55	82.2			80.28	64.78				12	46		aorta 2	6.78847	8.18043		aorta 2	8.45115	11.1308
	106.33	92.85			84.52	61.28							aorta 3	7.08938	8.11492		aorta 3	8.7523	11.0817
	105.09	89.13			85.39	57.81							aorta 4	7.35753	8.09445		aorta 4	9.0266	11.6555
	100.28	90.13			85.25	69.07							aorta 5	6.78847	8.13106		aorta 5	8.69089	12.0891
	95.11	83.61			87.37	65.48
	93.06	83.92			81.45	69.62
	102.47	92.44			89.95	66.82
	99.48	99.49			85.55	64.05
	M1				M1
101.432	104.42	88.91	88.831	82.95	82.14	60.75	61.027
	97.31	79.94			80.09	55.82
	94.48	80.37			78.83	61.52
	107.43	92.09			83.49	57.65
	107.07	101.78			84.45	53.85
	100.95	89.28			83.97	66.4
	95.26	82.1			82.33	62.45
	92.99	82.45			80.29	67.02
	103.35	91.82			89.12	63.93
	111.06	99.57			84.79	60.88
	M3				M3
102.229	105.33	87.75	86.503	97.932	98.5	72	69.872
	97.51	77.88			95.42	64.59
	94.4	78.35			101.17	73.14
	108.64	91.23			88.17	67.36
	109.25	89.37			109.61	61.65
	101.68	88.35			96.03	75.4
	95.42	80.46			93.57	69.47
	92.93	80.83			98.17	76.32
	104.33	91.14			103.76	71.68
	112.8	99.67			94.92	67.11
	F1				F1
108.312	114.46	86.22	85.004	101.629	98.86	69.46	67.197
	102.74	71.42			95.48	61.3
	98.07	72.13			101.81	70.71
	119.43	91.47			109.5	64.34
	115.33	95.08			111.09	58.06
	108.98	87.13			96.32	73.36
	99.6	75.29			93.61	66.84
	95.87	75.86			98.68	74.37
	112.96	91.32			104.83	69.28
	115.68	104.12			106.11	64.25
	F2				F2
110.004	108.17	83.94	83.973	97.398	99.27	66.65	64.256
	110.57	61.74			95.55	57.69
	103.57	62.81			102.51	68.03
	115.62	91.8			90.97	61.03
	114.83	115.79			92.72	54.13
	109.95	85.31			96.64	71.12
	105.87	67.55			93.67	63.95
	100.28	68.4			99.24	72.23
	115.9	91.6			106.01	66.63
	115.28	110.79			97.4	61.1
	F3				F3
104.578	110.19	91.68	91.28	85.258	83.25	61.91	60.162
	101.78	81.08			80.82	56.07
	98.44	81.59			85.36	62.81
	113.74	95.43			90.87	58.25
	105.13	106.89			92.01	53.75
	105.56	91.5			79.74	64.44
	98.84	83.02			86.51	59.78
	96.17	83.43			81.43	65.17
	108.41	94.51			85.84	61.52
	107.52	103.67			86.75	57.92
	F4				F4
108.521	111.26	90.3	90.007	82.849	76.05	53.97	54.158
	102.03	78.64			73.38	47.55
	98.35	79.2			78.37	54.97
	115.18	94.43			84.43	49.95
	127.71	107.03			85.68	45
	106.43	90.4			86.77	60.97
	99.03	81.07			84.64	55.84
	96.09	81.52			88.62	61.77
	109.56	93.7			84.77	57.76
	119.57	103.78			85.78	53.8

## Sheet: Supp2
Supplemental Figure 2A,B
Flow cytometry of homogenized kidneys using macrophage markers CD11b and F4/80					cd11b
wt		F4/80
kidney 1	cd11b			kodmac		F4/80
kidney 2	1.81	3.47		kidney 1	7.08938	8.23094
kidney 3	2.1254	4.12		kidney 2	7.35753	8.55883
kidney 4	2.54	3.6		kidney 3	7.3084	8.506
kidney 5	3.12	5.83884		kidney 4	7.80992	9.10538
	3.01	7.7567		kidney 5	9.31307	8.90862
Supplemental Figure 2C
JG Renin Positive cells co-culture with macs
kodmac1
area						W t1						Renin positive cells after kodmac media and wt media coculture											Renin positive cells after negative or positive control
1	nuclei	estimated jg	green	%		area	nuclei	estimated jg	green			kodmac 1					wt 1						negative cont.					positive cont. -forskolin
2	75	37.5	28	74.6667	50.9187	1	110	55	17	%			dapi	green	%			dapi	green	%			area	nuclei	green	%		area	nuclei	green	%
3	110	55	13	23.6364		2	131	65.5	13	30.9091	26.5022	1	98	23	23.4694	33.118	1	86.32	12	13.9018	18.1501		1	73	7	9.58904	10.2389	1	77	40	51.9481	70.191
4	136	68	35	51.4706		3	97	48.5	19	19.8473		2	84	36	42.8571		2	109.2	15.8	14.4689			2	75	6	8		2	71	53	74.6479
5	87	43.5	23	52.8736		4	140	70	16	39.1753		3	103	31	30.0971		3	105	26.25	25			3	75	8	10.6667		3	63	41	65.0794
6	97	48.5	17	35.0515		5	119	59.5	13	22.8571		4	76	22	28.9474		4	89	10	11.236			4	71	8	11.2676		4	72	40	55.5556
7	103	51.5	28	54.3689		6	103	51.5	14	21.8487		5	69	24	34.7826		5	77.74	11.5	14.7929			5	70	8	11.4286		5	72	48	66.6667
8	100	50	22	44		7	94	47	11	27.1845		6	86	30	34.8837		6	86.32	13.4	15.5236			6	72	9	12.5		6	87	77	88.5057
9	96	48	32	66.6667		8	127	63.5	17	23.4043		7	110	25	22.7273		7	47.71	14	29.344			7	64	8	12.5		7	62	38	61.2903
10	96	48	25	52.0833		9	93	46.5	14	26.7717		8	61	32	52.459		8	80.6	10.55	13.0893			8	72	10	13.8889		8	76	51	67.1053
	103	51.5	28	54.3689		10	96	48	11	30.1075		9	88	33	37.5		9	76.31	11	14.4149			9	74	4	5.40541		9	80	58	72.5
kodmac2										22.9167		10	81	19	23.4568		10	74	22	29.7297			10	70	5	7.14286		10	72	71	98.6111
1						Wt 2						Kodmac 2					Wt 2
2	92	46	22	47.8261	46.5653	11	110	55	14			1	94	25	26.5957		1	72	12	16.6667			1	71	7	9.85915		1	73	59	80.8219
3	101	50.5	20	39.604		12	146	73	12	25.4545	23.2284	2	69	40	57.971	36.8459	2	82.03	13	15.8479	17.3725		2	64	5	7.8125	8.42251	2	60	41	68.3333	68.9313
4	99	49.5	14	28.2828		13	100	50	15	16.4384		3	87	12	13.7931		3	99.19	11	11.0898			3	71	3	4.22535		3	73	38	52.0548
5	132	66	28	42.4242		14	108	54	10	30		4	67	34	50.7463		4	91	20	21.978			4	73	4	5.47945		4	76	56	73.6842
6	91	45.5	29	63.7363		15	93	46.5	11	18.5185		5	85	29	34.1176		5	75	13	17.3333			5	70	1	1.42857		5	70	43	61.4286
7	70	35	22	62.8571		16	98	49	12	23.6559		6	71	34	47.8873		6	84	19.06	22.6905			6	73	11	15.0685		6	72	45	62.5
8	98	49	27	55.102		17	115	57.5	12	24.4898		7	88.8	22	24.7748		7	85	13	15.2941			7	70	6	8.57143		7	83	77	92.7711
9	118	59	21	35.5932		18	88	44	14	20.8696		8	80.4	26	32.3383		8	81	10.39	12.8272			8	74	8	10.8108		8	72	44	61.1111
10	80	40	17	42.5		19	121	60.5	11	31.8182		9	85	36	42.3529		9	77.1	18.03	23.3852			9	70	12	17.1429		9	70	51	72.8571
	88	44	21	47.7273		20	105	52.5	12	18.1818		10	76	21	27.6316		10	74.5	11.85	15.906			10	76	4	5.26316		10	78	59	75.641
										22.8571		Kodmac 3					Wt 3
kodmac3												1	71.4	15	21.0084		1	56.3	15.97	28.3659			1	64	5	7.8125		1	79	73	92.4051
1						Wt 3						2	81.6	19	23.2843		2	91.4	13.91	15.2188			2	73	5	6.84932		2	78	64	82.0513
2	93	46.5	18	38.7097	38.8952	1	117	58.5	10			3	69	32	46.3768		3	73.2	17	23.224			3	70	6	8.57143		3	68	59	86.7647
3	107	53.5	27	50.4673		2	111	55.5	7	17.094	24.1053	4	66.6	36	54.0541	34.8939	4	82.3	19.06	23.1592	22.439		4	78	9	11.5385	11.4888	4	86	53	61.6279	76.419
4	130	65	24	36.9231		3	94	47	12	12.6126		5	82.8	24	28.9855		5	97.9	21	21.4505			5	76	9	11.8421		5	81	62	76.5432
5	96	48	19	39.5833		4	119	59.5	19	25.5319		6	86.4	21	24.3056		6	62.8	21.12	33.6306			6	75	11	14.6667		6	81	69	85.1852
6	114	57	23	40.3509		5	146	73	9	31.9328		7	71.4	33	46.2185		7	75.8	10	13.1926			7	72	8	11.1111		7	74	54	72.973
7	101	50.5	21	41.5842		6	127	63.5	17	12.3288		8	82.2	31	37.7129		8	86.2	18	20.8817			8	73	9	12.3288		8	66	54	81.8182
8	102	51	19	37.2549		7	128	64	27	26.7717		9	84	21	25		9	107	23.18	21.6636			9	69	5	7.24638		9	73	58	79.4521
9	122	61	22	36.0656		8	94	47	9	42.1875		10	82.2	23	27.9805		10	43.3	10	23.0947			10	77	9	11.6883		10	75	58	77.3333
10	115	57.5	22	38.2609		9	101	50.5	7	19.1489
	121	60.5	18	29.7521		10	96	48	19	13.8614
										39.5833
Kodmac 4
1						Wt 4
2	101	50.5	31	61.3861	51.127	11	128	64	9
3	97	48.5	28	57.732		12	122	61	19	14.0625	21.742
4	103	51.5	24	46.6019		13	129	64.5	17	31.1475
5	122	61	29	47.541		14	96	48	15	26.3566
6	92	46	19	41.3043		15	116	58	10	31.25
7	85	42.5	23	54.1176		16	103	51.5	5	17.2414
8	96	48	21	43.75		17	99	49.5	21	9.70874
9	113	56.5	28	49.5575		18	85	42.5	6	42.4242
10	86	43	24	55.814		19	105	52.5	13	14.1176
	101	50.5	27	53.4653		20	126	63	4	24.7619
										6.34921
kodmac 5
area						Wt 5
1	nuclei	estimated jg	green	%		area	nuclei	estimated jg	green
2	102	51	33	64.7059	48.0449	1	115	57.5	8	%
3	126	63	14	22.2222		2	141	70.5	21	13.913	23.5667
4	86	43	21	48.8372		3	121	60.5	20	29.7872
5	118	59	24	40.678		4	93	46.5	16	33.0579
6	92	46	20	43.4783		5	105	52.5	19	34.4086
7	133	66.5	27	40.6015		6	101	50.5	12	36.1905
8	96	48	14	29.1667		7	109	54.5	8	23.7624
9	94	47	41	87.234		8	106	53	15	14.6789
10	98	49	24	48.9796		9	111	55.5	3	28.3019
	88	44	24	54.5455		10	99	49.5	8	5.40541
										16.1616
Kodmac6						Wt6
1	116	58	20	34.4828	44.0379	11	131	65.5	10
2	71	35.5	11	30.9859		12	82	41	8	15.2672	24.7188
3	96	48	18	37.5		13	109	54.5	6	19.5122
4	119	59.5	23	38.6555		14	95	47.5	18	11.0092
5	70	35	14	40		15	81	40.5	13	37.8947
6	91	45.5	27	59.3407		16	102	51	3	32.0988
7	111	55.5	28	50.4505		17	123	61.5	15	5.88235
8	79	39.5	15	37.9747		18	106	53	14	24.3902
9	104	52	28	53.8462		19	85	42.5	20	26.4151
10	84	42	24	57.1429		20	94	47	13	47.0588
										27.6596
Supplemental Figure 2D																	Supplemental Figure 2E
RT-qPCR of relative renin mRNA abundance in JG cells																	Media renin after JG cell co-culture with KODMAC or control macrophages
JG cell miR106 expression after Macrophage coculture																	Media renin after JG cell co-culture with KODMAC or control macrophages
komdac mac																		Abs 562nm	Concentration (ug/ul)	vol	total protein (ug) in 100ul	total protein (mg)	562nm	pg/ml
komdac mac	1	miR 106b 5'	32.9623	32.9337	7.46376	56.6479	16.3371	wt media	1	miR 106b 5'	36.9782	36.9782	11.237	4.14308	1.19486		kodmac 1	0.996218	0.836087	100	83.6087	0.0836087	0.355596	6.2622	74.8989	74.247
komdac mac		miR 106b 5'	32.905					wt media		miR 106b 5'	36.9782							1.09757	0.941363	100	94.1363	0.0941363	0.380801	6.92797	73.595
komdac mac		miR 39	25.482	25.4699				wt media		miR 39	25.8022	25.7412					kodmac 2	0.847395	0.681504	100	68.1504	0.0681504	0.288907	4.5007	66.0406	68.3614
komdac mac		miR 39	25.4578					wt media		miR 39	25.6801							0.798643	0.630865	100	63.0865	0.0630865	0.287332	4.45909	70.6821
komdac mac	2	miR 106b 5'	33.6983	32.6335	7.16187	69.8332	20.1397	wt media	2	miR 106b 5'	36.9782	36.9782	11.025	4.79891	1.384		kodmac 3	0.865357	0.700161	100	70.0161	0.0700161	0.284969	4.39667	62.7952	48.711
komdac mac		miR 106b 5'	31.5686					wt media		miR 106b 5'	36.9782							1.14376	0.989337	100	98.9337	0.0989337	0.248212	3.42576	34.6269
komdac mac		miR 39	25.5402	25.4716				wt media		miR 39	26.0222	25.9532					kodmac 4	1.05267	0.894722	100	89.4722	0.0894722	0.286807	4.44522	49.6827	40.9909
komdac mac		miR 39	25.403					wt media		miR 39	25.8841							1.11938	0.964018	100	96.4018	0.0964018	0.236397	3.11369	32.2991
komdac mac	3	miR 106b 5'	32.2192	32.1693	6.84924	86.7308	25.013	wt media	3	miR 106b 5'	36.9782	36.9782	12.1876	2.14373	0.618247		wt1	1.14119	0.986672	100	98.6672	0.0986672	0.21243	2.48064	25.1415	38.9847
komdac mac		miR 106b 5'	32.1195					wt media		miR 106b 5'	36.9782							0.858942	0.693498	100	69.3498	0.0693498	0.257216	3.6636	52.8279
komdac mac		miR 39	25.3411	25.3201				wt media		miR 39	24.8373	24.7906					wt2	1.23485	1.08395	100	108.395	0.108395	0.210668	2.43408	22.4556	15.5108
komdac mac		miR 39	25.2991					wt media		miR 39	24.7438							0.919241	0.75613	100	75.613	0.075613	0.143038	0.647708	8.56609
komdac mac	4	miR 106b 5'	32.326	32.326	6.53423	107.895	31.1167	wt media	4	miR 106b 5'	36.9782	36.9782	11.8105	2.78401	0.802902		wt3	0.858942	0.693498	100	69.3498	0.0693498	0.169293	1.34121	19.3398	14.1185
komdac mac		miR 106b 5'	32.326					wt media		miR 106b 5'	36.9782							0.787096	0.618872	100	61.8872	0.0618872	0.139362	0.550617	8.89712
komdac mac		miR 39	25.898	25.7918				wt media		miR 39	25.1582	25.1676					wt4	1.13734	0.982674	100	98.2674	0.0982674	0.134128	0.412357	4.19628	5.2538
		miR 39	25.6856					wt media		miR 39	25.177							0.897431	0.733476	100	73.3476	0.0733476	0.136042	0.46292	6.31132
					7.00228	80.2767	23.1516						11.565	3.46743	1
Supplemental Figure 2F																		Supplemental Figure 2G
RT-qPCR of renin mRNA abundance in JG cells after JG cell were culture with KODMAC or control macrophage media																		Media renin after JG cell culture with KODMAC or control macrophage media
JG cell miR106 expression after media exposure																		Media renin after JG cell culture with KODMAC or control macrophage media
kodmac media																		kodmac 1	0.926134	0.763291	100	76.3291	0.0763291	0.376752	6.82101	89.3633	72.9903
kodmac media	1	miR 106b 5'	34.2499	34.2155	8.35085	30.6298	8.83356	wt media	1	miR 106b 5'	36.9782	36.9782	11.237	4.14308	1.19486				1.01634	0.856987	100	85.6987	0.0856987	0.302209	4.85204	56.6174
kodmac media		miR 106b 5'	34.181					wt media		miR 106b 5'	36.9782							kodmac 2	0.793682	0.625712	100	62.5712	0.0625712	0.309396	5.0419	80.5785	83.3438
kodmac media		miR 39	25.8908	25.8646				wt media		miR 39	25.8022	25.7412							0.750292	0.580643	100	58.0643	0.0580643	0.307805	4.99987	86.1092
kodmac media		miR 39	25.8384					wt media		miR 39	25.6801							kodmac 3	0.809667	0.642316	100	64.2316	0.0642316	0.305419	4.93683	76.8598	60.4166
kodmac media	2	miR 106b 5'	33.8531	33.827	7.92384	41.1801	11.8762	wt media	2	miR 106b 5'	36.9782	36.9782	11.025	4.79891	1.384				1.05745	0.899684	100	89.9684	0.0899684	0.268294	3.95621	43.9734
kodmac media		miR 106b 5'	33.8009					wt media		miR 106b 5'	36.9782							kodmac 4	0.976375	0.815476	100	81.5476	0.0815476	0.307275	4.98586	61.1405	51.3251
kodmac media		miR 39	25.8752	25.9032				wt media		miR 39	26.0222	25.9532							1.03575	0.877149	100	87.7149	0.0877149	0.256361	3.64102	41.5097
kodmac media		miR 39	25.9311					wt media		miR 39	25.8841							wt1	1.05516	0.897311	100	89.7311	0.0897311	0.131155	0.333823	3.72025	13.8702
kodmac media	3	miR 106b 5'	34.388	33.7757	8.21863	33.5697	9.68141	wt media	3	miR 106b 5'	36.9782	36.9782	12.1876	2.14373	0.618247				0.803958	0.636386	100	63.6386	0.0636386	0.176388	1.52861	24.0202
kodmac media		miR 106b 5'	33.1633					wt media		miR 106b 5'	36.9782							wt2	1.13852	0.983891	100	98.3891	0.0983891	0.129374	0.286797	2.91493	9.76788
kodmac media		miR 39	25.5965	25.557				wt media		miR 39	24.8373	24.7906							0.857624	0.692129	100	69.2129	0.0692129	0.162068	1.15038	16.6208
kodmac media		miR 39	25.5176					wt media		miR 39	24.7438							wt3	0.803958	0.636386	100	63.6386	0.0636386	0.188586	1.85082	29.0832	23.7729
kodmac media	4	miR 106b 5'	34.5841	33.9779	8.93214	20.4718	5.90403	wt media	4	miR 106b 5'	36.9782	36.9782	11.8105	2.78401	0.802902				0.740015	0.569969	100	56.9969	0.0569969	0.158356	1.05231	18.4627
kodmac media		miR 106b 5'	33.3717					wt media		miR 106b 5'	36.9782							wt4	1.05174	0.893753	100	89.3753	0.0893753	0.153069	0.912672	10.2117	12.2769
kodmac media		miR 39	25.0809	25.0458				wt media		miR 39	25.1582	25.1676							0.838213	0.671967	100	67.1967	0.0671967	0.155003	0.963741	14.3421
		miR 39	25.0106							miR 39	25.177
					8.35636	31.4628	9.07381						11.565	3.46743	1

## Sheet: Supp3
Supplemental Figure 3A
Standardized heatmap depicting alterations in miRNAs differentially abundant in the media of KODMAC vs. control macrophages
Supplemental Figure 3B
Protein in exosomes
Supplemental Figure 3C
Q-PCR of JG cell miRNAs after culture with Kodmac or Wt media
		CT	mean CT	fold difference				CT	mean CT	fold difference				CT	mean CT	fold difference				CT	mean CT	fold difference				CT	mean CT	fold difference				CT	mean CT	fold difference				CT	mean CT	fold difference				CT	mean CT	fold difference
wt1	miR 106b 3'	36.0569	35.9963	13.1519	1.09873	1.16637	miR 193a 5'	39.026	38.9952	15.0336	0.298147	0.278445	miR 325 5'	37.2012	37.0981	10.5463	6.68734	0.993445	miR 99b 3'	38.2755	38.2155	10.6037	6.42642	1.6794	miR 17 5'	34.1857	34.028	11.8278	2.75101	1.9534	miR 103 3'	32.7597	32.7534	8.16351	34.8769	2.3758	miR 107 3'	32.8168	32.8063	7.03758	76.1162	1.4407	miR 155 3'	33.1202	33.1052	6.6864	97.0943	0.719214	miR 340 3'
wt1	miR 106b 3'	35.9356					miR 193a 5'	38.9644					miR 325 5'	36.995					miR 99b 3'	38.1556					miR 17 5'	33.8703					miR 103 3'	32.747					miR 107 3'	32.7957					miR 155 5'	33.0901					miR 340 3'
wt1	miR 39	22.8925	22.8444				miR 39	23.9851	23.9616				miR 39	26.6303	26.5518				miR 39	27.6575	27.6118				miR 39	22.3672	22.2002				miR 39	24.5292	24.5898				miR 39	25.7794	25.7687				miR 39	26.4323	26.4188				miR 39
wt1	miR 39	22.7962					miR 39	23.9381					miR 39	26.4733					miR 39	27.5662					miR 39	22.0333					miR 39	24.6505					miR 39	25.758					miR 39	26.4053					miR 39
wt2	miR 106b 3'	34.5714	34.5255	12.2342	2.07553	2.20329	miR 193a 5'	37.7479	37.7246	13.7285	0.73673	0.688047	miR 325 5'	36.2379	36.538	11.3523	3.82487	0.568208	miR 99b 3'	36.8065	36.7611	12.4167	1.82895	0.477956	miR 17 5'	34.3987	33.9992	12.0005	2.44051	1.73293	miR 103 3'	32.5027	32.4979	9.00088	19.5194	1.32965	miR 107 3'	33.4327	33.4247	7.70581	47.8983	0.906605	miR 155 3'	32.5156	32.5042	4.52404	434.638	3.21953	miR 340 3'
wt2	miR 106b 3'	34.4795					miR 193a 5'	37.7013					miR 325 5'	36.838					miR 99b 3'	36.7157					miR 17 5'	33.5996					miR 103 3'	32.493					miR 107 3'	33.4167					miR 155 5'	32.4929					miR 340 3'
wt2	miR 39	22.2307	22.2912				miR 39	23.9711	23.9961				miR 39	25.3039	25.1857				miR 39	24.287	24.3444				miR 39	22.1872	21.9986				miR 39	23.5573	23.497				miR 39	25.773	25.7189				miR 39	27.968	27.9802				miR 39
wt2	miR 39	22.3517					miR 39	24.0211					miR 39	25.0674					miR 39	24.4018					miR 39	21.8101					miR 39	23.4367					miR 39	25.6648					miR 39	27.9924					miR 39
wt3	miR 106b 3'	36.3002	36.4767	14.1971	0.532423	0.565196	miR 193a 5'	35.3958	35.4855	11.7992	2.8059	2.62049	miR 325 5'	37.6897	37.794	13.0897	1.14713	0.170414	miR 99b 3'	38.5161	38.6906	11.6145	3.18924	0.833438	miR 17 5'	38.9883	37.8197	15.1444	0.276111	0.196058	miR 103 3'	36.8529	36.8529	12.4078	1.84026	0.125357	miR 107 3'	33.0608	33.0341	7.27832	64.418	1.21928	miR 155 3'	38.9344	38.9902	11.1613	4.36636	0.0323433	miR 340 3'
wt3	miR 106b 3'	36.6531					miR 193a 5'	35.5752					miR 325 5'	37.8984					miR 99b 3'	38.8651					miR 17 5'	36.6511					miR 103 3'	36.8529					miR 107 3'	33.0074					miR 155 5'	39.0461					miR 340 3'
wt3	miR 39	22.3521	22.2796				miR 39	23.7216	23.6863				miR 39	24.8873	24.7044				miR 39	27.1449	27.0761				miR 39	22.9671	22.6753				miR 39	24.456	24.4451				miR 39	25.7679	25.7558				miR 39	27.8462	27.829				miR 39
wt3	miR 39	22.2071					miR 39	23.6509					miR 39	24.5214					miR 39	27.0073					miR 39	22.3835					miR 39	24.4342					miR 39	25.7437					miR 39	27.8117					miR 39
wt4	miR 106b 3'	39.978	39.8447	17.3141	0.0613681	0.0651456	miR 193a 5'	37.6571	37.6314	14.4648	0.442241	0.413018	miR 325 5'	36.0593	35.915	9.35541	15.2665	2.26793	miR 99b 3'	38.3102	38.1783	11.3384	3.86182	1.0092	miR 17 5'	38.0744	38.1159	15.8816	0.16564	0.117616	miR 103 3'	36.2656	36.2603	11.9751	2.48387	0.1692	miR 107 3'	34.4926	34.4838	8.77055	22.8981	0.433409	miR 155 3'	38.9108	38.8983	11.323	3.90332	0.0289134	miR 340 3'
wt4	miR 106b 3'	39.7113					miR 193a 5'	37.6057					miR 325 5'	35.7707					miR 99b 3'	38.0465					miR 17 5'	38.1574					miR 103 3'	36.255					miR 107 3'	34.4751					miR 155 5'	38.8858					miR 340 3'
wt4	miR 39	22.1165	22.5306				miR 39	23.1774	23.1666				miR 39	26.6996	26.5596				miR 39	26.9214	26.8399				miR 39	22.4577	22.2343				miR 39	24.2885	24.2852				miR 39	25.717	25.7133				miR 39	27.5806	27.5753				miR 39
wt4	miR 39	22.9447					miR 39	23.1558					miR 39	26.4195					miR 39	26.7585					miR 39	22.011					miR 39	24.2818					miR 39	25.7096					miR 39	27.57					miR 39
					0.942015	1					1.07076	1					6.73147	1					3.82661	1					1.40832	1					14.6801	1					52.8327	1					135.001	1
kodmac1	miR 106b 3'	31.1047	31.043	9.3294	15.5443	16.5011	miR 193a 5'	37.3542	37.3854	13.9759	0.620613	0.579603	miR 325 5'	37.0888	37.0302	10.3629	7.59393	1.12813	miR 99b 3'	38.3581	38.7674	12.7025	1.50026	0.39206	miR 17 5'	34.5066	34.3606	11.9147	2.59015	1.83918	miR 103 3'	32.4689	32.4754	7.93457	40.8749	2.78437	miR 107 3'	33.1115	33.0334	7.1059	72.5956	1.37407	miR 155 3'	32.436	32.4513	4.75745	369.714	2.73861	miR 340 3'
kodmac1	miR 106b 3'	30.9812					miR 193a 5'	37.4165					miR 325 5'	37.9716					miR 99b 3'	39.1767					miR 17 5'	34.2146					miR 103 3'	32.4818					miR 107 3'	32.9552					miR 155 5'	32.4665					miR 340 3'
kodmac1	miR 39	21.2357	21.7136				miR 39	23.4641	23.4094				miR 39	26.5836	26.6673				miR 39	26.0859	26.0649				miR 39	22.2678	22.4459				miR 39	24.5521	24.5408				miR 39	25.9462	25.9275				miR 39	27.7205	27.6938				miR 39
kodmac1	miR 39	22.1914					miR 39	23.3547					miR 39	26.7511					miR 39	26.0439					miR 39	22.624					miR 39	24.5294					miR 39	25.9088					miR 39	27.6671					miR 39
kodmac2	miR 106b 3'	33.336	33.411	11.1994	4.25254	4.5143	miR 193a 5'	36.3414	36.5186	11.1346	4.44784	4.15393	miR 325 5'	33.2555	33.1696	9.01061	19.3881	2.88022	miR 99b 3'	39.4892	38.5498	12.0125	2.42041	0.63252	miR 17 5'	35.6013	35.4407	14.0612	0.585006	0.415394	miR 103 3'	32.2382	32.2054	8.7252	23.6294	1.60962	miR 107 3'	32.4375	32.4277	6.7018	96.0634	1.81826	miR 155 3'	36.8934	36.8162	10.634	6.29284	0.0466134	miR 340 3'
kodmac2	miR 106b 3'	33.486					miR 193a 5'	36.6958					miR 325 5'	33.0837					miR 99b 3'	38.6105					miR 17 5'	35.2801					miR 103 3'	32.1725					miR 107 3'	32.418					miR 155 5'	36.7389					miR 340 3'
kodmac2	miR 39	21.8238	22.2117				miR 39	25.4458	25.384				miR 39	24.1951	24.159				miR 39	26.6438	26.5374				miR 39	21.4371	21.3795				miR 39	23.493	23.4802				miR 39	25.7471	25.726				miR 39	26.2349	26.1822				miR 39
kodmac2	miR 39	22.5995					miR 39	25.3222					miR 39	24.1228					miR 39	26.431					miR 39	21.3219					miR 39	23.4673					miR 39	25.7048					miR 39	26.1294					miR 39
kodmac3	miR 106b 3'	30.9002	31.3265	8.7255	23.6245	25.0787	miR 193a 5'	37.0444	36.9869	13.422	0.911101	0.850896	miR 325 5'	35.971	34.964	8.28968	31.9565	4.74733	miR 99b 3'	39.1112	38.9968	12.0901	2.29355	0.599369	miR 17 5'	34.594	33.4157	11.8818	2.6499	1.88161	miR 103 3'	32.4093	32.3961	8.03187	38.2092	2.60279	miR 107 3'	32.715	32.6509	7.08028	73.8964	1.39869	miR 155 3'	37.2848	37.2568	10.2233	8.36527	0.0619647	miR 340 3'
kodmac3	miR 106b 3'	31.7527					miR 193a 5'	36.9294					miR 325 5'	34.1569					miR 99b 3'	38.8823					miR 17 5'	32.2374					miR 103 3'	32.3828					miR 107 3'	32.5868					miR 155 5'	37.2287					miR 340 3'
kodmac3	miR 39	22.2277	22.601				miR 39	23.6067	23.5649				miR 39	26.8811	26.6743				miR 39	27.0269	26.9066				miR 39	21.8637	21.5339				miR 39	24.3729	24.3642				miR 39	25.5194	25.5706				miR 39	26.8089	27.0335				miR 39
kodmac3	miR 39	22.9742					miR 39	23.523					miR 39	26.4675					miR 39	26.7864					miR 39	21.2041					miR 39	24.3555					miR 39	25.6218					miR 39	27.258					miR 39
kodmac4	miR 106b 3'	32.2999	32.3848	9.16183	17.4588	18.5335	miR 193a 5'	36.9233	36.9586	11.2715	4.04533	3.77802	miR 325 5'	36.7612	36.8793	10.2585	8.16338	1.21272	miR 99b 3'	39.3251	39.3938	13.0971	1.14122	0.298233	miR 17 5'	32.4141	32.635	10.6995	6.01341	4.26992	miR 103 3'	34.2198	34.2271	9.79283	11.2736	0.767953	miR 107 3'	33.3182	33.3303	7.57859	52.3137	0.990178	miR 155 3'	33.6038	33.6211	8.34687	30.7143	0.227512	miR 340 3'
kodmac4	miR 106b 3'	32.4697					miR 193a 5'	36.9939					miR 325 5'	36.9974					miR 99b 3'	39.4625					miR 17 5'	32.8559					miR 103 3'	34.2344					miR 107 3'	33.3424					miR 155 5'	33.6383					miR 340 3'
kodmac4	miR 39	22.7057	23.2229				miR 39	25.6788	25.6872				miR 39	26.5926	26.6208				miR 39	26.2803	26.2966				miR 39	21.8905	21.9355				miR 39	24.4325	24.4342				miR 39	25.7488	25.7517				miR 39	25.2701	25.2742				miR 39
kodmac4	miR 39	23.7402					miR 39	25.6956					miR 39	26.6489					miR 39	26.313					miR 39	21.9804					miR 39	24.436					miR 39	25.7546					miR 39	25.2783					miR 39
				9.60403	15.22	16.1569				12.451	2.50622	2.34061				9.48042	16.7755	2.4921				12.4756	1.83886	0.480546				12.1393	2.95962	2.10153				8.62112	28.4968	1.94118				7.11664	73.7173	1.3953				8.49041	103.772	0.768676
[truncated: 6 more columns]

## Sheet: Supp4
Supplemental Figure 4A								Supplemental Figure 4B						Supplemental Figure 4C
RT-qPCR of miR abundance in JG cells														Q-PCR of pre-miR-106b-5p and mature miR-106b-5p in JG cells after transfection with pre-miR-106b siRNA) or control siRNA and exposure to KODMAC or control macrophage media
after transfection with miR-mimic or control								Media renin after JG cell transfection with miR-mimic or control							KODMAC Media								KODMAC Media
Detector															Control siRNA							Control siRNA							Pre-miR106bSIRNA							Pre-miR106bSIRNA
Transfection	Task	Ct						sample	pg/ml	avg	sample	pg/ml			premiR 106b							Mature miR106b		mean CT					premiR 106b							Mature miR106b
cont	106b	37.58	12.83	1.37336	1.05655			106b mimic	62.4016	66.7861	106b cont	9.96407				CT	mean CT						CT							CT	mean CT						CT	mean CT
	106b	37.6	12.93	1.28139	0.985797			106b mimic	63.2535	2.20213		9.56553		media kodmac	premiR 106b	37.2252	37.5729	11.4179	3.65476	1.80308		miR 106b	33.5636	33.156	7.79032	45.1731	22.2862		premiR 106b	37.3394	37.2321	11.947	2.53281	1.59206		miR 106b	33.5723	33.7486	8.1185	35.9822	22.6175
	106b	36.59	13.05	1.17912	0.907118			106b mimic	71.3992			11.0191		media kodmac	premiR 106b	37.9207						miR 106b	32.7485						premiR 106b	37.1247						miR 106b	33.9249
	106b	37.86	12.91	1.29928	0.999558			106b mimic	72.8283			8.22698		media kodmac	miR 39	26.271	26.155					miR 39	25.5279	25.3657					miR 39	25.0633	25.2851					miR 39	25.8142	25.6301
	106b	37.32	12.95	1.26375	0.972225			106b mimic	64.0483			8.39131		media kodmac	miR 39	26.039						miR 39	25.2036						miR 39	25.5069						miR 39	25.446
	106b	37.65	12.8	1.40222	1.07875			193a mimic	39.4805	33.4667	193b cont	11.9716		media kodmac	premiR 106b	37.5591	37.902	12.9958	1.22426	0.60399		miR 106b	32.7148	32.6019	7.29687	63.5951	31.3747		premiR 106b	37.0875	37.4267	13.2398	1.03377	0.649804		miR 106b	33.4528	33.5576	7.69725	48.1833	30.2868
	miR39	24.75	av	1.29985	1			193a mimic	21.586	3.13525		9.06205		media kodmac	premiR 106b	38.2448						miR 106b	32.489						premiR 106b	37.7659						miR 106b	33.6623
	miR39	24.67						193a mimic	33.3294			7.27653		media kodmac	miR 39	25.0413	24.9062					miR 39	25.3526	25.3051					miR 39	24.2917	24.1869					miR 39	25.8603	25.8603
	miR39	23.54						193a mimic	35.684			7.49373		media kodmac	miR 39	24.7711						miR 39	25.2575						miR 39	24.0821						miR 39	25.8603
	miR39	24.95						193a mimic	37.2539			10.5706		media kodmac	premiR 106b	37.5067	36.9709	12.251	2.05149	1.01211		miR 106b	33.0472	32.978	7.87214	42.6825	21.0575		premiR 106b	38.4579	37.6554	12.7916	1.41044	0.88657		miR 106b	33.1881	33.1087	7.78798	45.2464	28.4407
	miR39	24.37						325 mimic	53.716	33.3107	325 cont	11.663		media kodmac	premiR 106b	36.4352						miR 106b	32.9088						premiR 106b	36.8529						miR 106b	33.0293
	miR39	24.85						325 mimic	33.1531	5.31703		11.8194		media kodmac	miR 39	24.9965	24.7199					miR 39	25.0316	25.1059					miR 39	25.099	24.8638					miR 39	25.2356	25.3208
	193a	36.88	11.87	2.67162	1.43849			325 mimic	28.2723			12.575		media kodmac	miR 39	24.4433						miR 39	25.1801						miR 39	24.6287						miR 39	25.4059
	193a	36.9	12.1	2.27791	1.22651			325 mimic	23.7099			11.4117		media kodmac	premiR 106b	38.9425	39.3776	13.0522	1.1773	0.580822		miR 106b	31.0466	31.5773	7.64873	49.8313	24.5844		premiR 106b	38.61	38.206	12.8162	1.38657	0.871564		miR 106b	33.7251	33.6225	8.09268	36.6321	23.026
	193a	35.94	12.63	1.57758	0.849425			325 mimic	27.7022			12.4296		media kodmac	premiR 106b	39.8128						miR 106b	32.108						premiR 106b	37.802						miR 106b	33.5198
	193a	36.98	12.97	1.24635	0.671081			340 mimic	45.6907	34.5406	340 cont	9.93491		media kodmac	miR 39	27.7447	26.3254					miR 39	24.1119	23.9286					miR 39	25.3898	25.3898					miR 39	25.4197	25.5298
	193a	36.66	12.54	1.67913	0.904102			340 mimic	31.3919	3.80861		11.6964		media kodmac	miR 39	24.9061						miR 39	23.7453						miR 39	25.3898						miR 39	25.6399
	193a	36.94	12.53	1.69081	0.910391			340 mimic	40.4407			10.9836						12.4293	2.02695	1					7.65202	50.3205	24.8257					12.6986	1.5909	1					7.9241	41.511	26.0927
	miR39	25.01	av	1.85723	1			340 mimic	31.0852			4.36842
	miR39	24.8						340 mimic	24.0946			11.8747			WT Media														WT Media
	miR39	23.31						99b mimic	33.5371	29.4625	99b cont	13.9173			Control siRNA							Control siRNA							Pre-miR106bSIRNA
	miR39	24.01						99b mimic	23.6353	1.6064		11.3927			premiR 106b							Mature miR106b							premiR 106b							Pre-miR106bSIRNA
	miR39	24.12						99b mimic	30.1695			13.0587				CT	mean CT						CT	mean CT						CT	mean CT					Mature miR106b	CT	mean CT
	miR39	24.41						99b mimic	29.9303			12.9977		media wt	premiR 106b	35.0867	35.1658	11.0905	4.58589	#DIV/0!		miR 106b	35.4244	36.0811	10.9142	5.18183	#DIV/0!		premiR 106b	36.7207	36.6293	11.6258	3.16428	#DIV/0!		miR 106b	37.7743	37.4075	10.5463	6.69	0.9934
	325	37.1346	13.5167	0.853233	0.779276			99b mimic	30.0403			13.0257		media wt	premiR 106b	35.2449						miR 106b	36.7377						premiR 106b	36.5379						miR 106b	37.0408
	325	36.9655	13.7802	0.710798	0.649187									media wt	miR 39	24.2269	24.0753					miR 39	25.3223	25.1668					miR 39	25.0731	25.0035					miR 39	25.1248	25.1248
	325	37.1346	12.3219	1.95316	1.78386									media wt	miR 39	23.9238						miR 39	25.0114						miR 39	24.9339						miR 39	25.1248
	325	37.33	12.8	1.40222	1.28068									media wt	premiR 106b	37.4578	37.839	13.0222	1.20203	#DIV/0!		miR 106b	36.3339	36.2102	10.9608	5.01731	#DIV/0!		premiR 106b	31.6448	31.4743	10.6323	6.30032	#DIV/0!		miR 106b	37.7796	36.9468	11.3523	3.82	0.5682
	325	37.64	13.49	0.869171	0.793832									media wt	premiR 106b	38.2201						miR 106b	36.0865						premiR 106b	31.3037						miR 106b	36.1141
	325	37.1346	13.6446	0.780847	0.713164									media wt	miR 39	24.9345	24.8167					miR 39	25.4945	25.2494					miR 39	20.9661	20.842					miR 39	25.7278	25.4403
	miR39	23.6179	av	1.09491	1									media wt	miR 39	24.699						miR 39	25.0043						miR 39	20.7178						miR 39	25.1527
	miR39	23.1853												media wt	premiR 106b	36.3402	35.6322	10.5706	6.57549	#DIV/0!		miR 106b	38.6195	38.464	11.1521	4.39414	#DIV/0!		premiR 106b	36.8589	36.1278	11.9321	2.55913	#DIV/0!		miR 106b	36.5018	36.2873	13.0897	1.15	0.1704
	miR39	24.8127												media wt	premiR 106b	34.9243						miR 106b	38.3084						premiR 106b	35.3967						miR 106b	36.0728
	miR39	24.53												media wt	miR 39	25.306	25.0616					miR 39	27.4303	27.3118					miR 39	24.3997	24.1958					miR 39	25.0173	24.6049
	miR39	24.15												media wt	miR 39	24.8172						miR 39	27.1934						miR 39	23.9919						miR 39	24.1925
	miR39	23.49												media wt	premiR 106b	36.6265	35.9058	11.0031	4.87238	#DIV/0!		miR 106b	36.992	37.3394	8.88537	21.1464	#DIV/0!		premiR 106b	38.5907	37.7822	12.6102	1.59936	#DIV/0!		miR 106b	39.0587	38.1628	9.3554	15.27	2.2679
	340	36.14	13.21	1.05534	0.93425									media wt	premiR 106b	35.185						miR 106b	37.6869						premiR 106b	36.9738						miR 106b	37.2669
	340	36.05	13.54	0.839564	0.74323									media wt	miR 39	25.0929	24.9027					miR 39	28.7301	28.4541					miR 39	25.4215	25.172					miR 39	26.4675	26.1879
	340	37.14	13.05	1.17912	1.04383									media wt	miR 39	24.7125						miR 39	28.178						miR 39	24.9225						miR 39	25.9083
	340	36.54	12.41	1.83746	1.62662
	340	36.45	12.94	1.27254	1.12653
	340	37.53	14.04	0.593661	0.525543
	miR39	22.93	av	1.12962	1
	miR39	22.51
	miR39	24.09
	miR39	24.13
	miR39	23.51
	miR39	23.49
	99b	39.12	14.97	0.311588	0.322267
	99b	38.41	14.11	0.565544	0.584926
	99b	38.22	13.21	1.05534	1.09151
	99b	38.12	13.27	1.01235	1.04705
	99b	37.82	12.84	1.36388	1.41062
	99b	37.62	12.71	1.49248	1.54363
	miR39	24.15	av	0.966864	1
	miR39	24.3
	miR39	25.01
	miR39	24.85
	miR39	24.98
Transfection	miR39	24.91
Mimic	106b	29.41	6.63	100.965	77.6741
	106b	28.76	5.95	161.76	124.445
	106b	28.64	4.98	316.862	243.768
	106b	28.78	5.9	167.465	128.833
	106b	28.81	6.1	145.786	112.156
	106b	29.06	5.2	272.047	209.29
	miR39	22.78
	miR39	22.81
	miR39	23.66
	miR39	22.88
	miR39	22.71
	miR39	23.86
	193a	28.46	5.18	275.845	148.525
	193a	28.33	5.15	281.641	151.645
	193a	29.18	4.99	314.674	169.431
	193a	27.36	4.18	551.689	297.049
	193a	29.13	5.35	245.183	132.015
	193a	29.28	4.91	332.616	179.092
	miR39	23.28
	miR39	23.18
	miR39	24.19
	miR39	23.18
	miR39	23.78
	miR39	24.37
	325	28.4578	5.9953	156.76	143.172
	325	28.14	5.8	179.484	163.927
	325	27.7985	5.336	247.573	226.114
	325	28.75	5.78	181.99	166.215
	325	28.17	5.3	253.829	231.827
	325	27.83	5	312.5	285.413
	miR39	22.4625
	miR39	22.34
	miR39	22.4625
	miR39	22.97
	miR39	22.87
	miR39	22.83
	340	28.89	5.32	250.334	221.61
	340	28.39	5.29	255.594	226.267
	340	28.51	5.69	193.704	171.478
	340	28.75	5.68	195.052	172.671
	340	28.37	5.16	279.695	247.602
	340	28.83	5.01	310.341	274.732
	miR39	23.57
	miR39	23.1
	miR39	22.82
	miR39	23.07
	miR39	23.21
	miR39	23.82
	99b	29.31	4.99	314.674	325.458
	99b	29.14	5.03	306.069	316.558
	99b	28.88	4.23	532.897	551.16
	99b	28.31	4.19	547.879	566.655
	99b	29.17	4.76	369.06	381.708
	99b	28.96	4.71	382.075	395.169
	miR39	24.32
	miR39	24.11
	miR39	24.65
	miR39	24.12
	miR39	24.41
	miR39	24.25
Supplemental Figure 4D
RT-qPCR of relative miR-106b-5p abundance in JG cells
after co-culture with media from macrophages of vitamin D-deficient vs. sufficient mice									Supplemental Figure 4E
									JG Positive cells after co-culture with media from macrophages of vitamin D-deficient vs. sufficient mice
									d++1						d--1				%
D-		CT	mean CT	difference					area	nuclei	estimated jg	green	%		area	nuclei	estimated jg	green	25.7143	34.9192
	miR 106b	35.8	7.98	39.6078	9.26864				1	450	112.5	23	20.4444	22.5844	1	420	105	27	37.5
	miR 106b	34.23	7.14	70.8999	16.5913				2	412	103	29	28.1553		2	416	104	39	47.0588
	miR 39	27.82							3	347	86.75	16	18.4438		3	306	76.5	36	19.3159
	miR 39	27.09							4	419	104.75	21	20.0477		4	497	124.25	24	44.6512
	miR 106b	35.72	8.32	31.2918	7.32261				5	407	101.75	18	17.6904		5	430	107.5	48	23.0277
	miR 106b	35.51	8.27	32.3953	7.58084				6	437	109.25	21	19.222		6	469	117.25	27	55.7377
	miR 39	27.4							7	344	86	18	20.9302		7	366	91.5	51	21.7573
	miR 39	27.24							8	434	108.5	19	17.5115		8	478	119.5	26	49.1049
	miR 106b	33.99	7.08	73.9108	17.2959				9	456	114	32	28.0702		9	391	97.75	48	53.2688
	miR 106b	34.89	7.01	77.5854	18.1558				10	407	101.75	17	16.7076		10	413	103.25	55	17.7215
	miR 39	26.91							11	444	111	21	18.9189		11	474	118.5	21	44.1989
	miR 39	27.88							12	506	126.5	38	30.0395		12	362	90.5	40	37.2315
	miR 106b	34.7	6.7	96.1832	22.5079				13	507	126.75	29	22.8797		13	419	104.75	39	17.7122
	miR 106b	34.43	6.64	100.268	23.4637				14	416	104	47	45.1923		14	542	135.5	24	29.7872
	miR 39	28							15	441	110.25	16	14.5125		15	376	94	28
	miR 39	27.79			15.2733
D+
	miR 106b	38.56	11.72	2.96434	0.693687				d++2						d--2				%
	miR 106b	38.35	11.69	3.02663	0.708263				area	nuclei	estimated jg	green	%		area	nuclei	estimated jg	green	42.7015	33.9974
	miR 39	26.84							1	388	97	22	22.6804	20.6299	1	459	114.75	49	43.1655
	miR 39	26.66							2	399	99.75	29	29.0727		2	417	104.25	45	48.5549
	miR 106b	38.19	11.18	4.31007	1.0086				3	397	99.25	13	13.0982		3	346	86.5	42	24.4706
	miR 106b	38.3	11.36	3.80451	0.890296				4	373	93.25	19	20.3753		4	425	106.25	26	55.3398
	miR 39	27.01							5	367	91.75	16	17.4387		5	412	103	57	26.9663
	miR 39	26.94							6	382	95.5	19	19.8953		6	445	111.25	30	25.731
	miR 106b	38.67	11.6	3.22145	0.753854				7	335	83.75	16	19.1045		7	342	85.5	22	25.3968
	miR 106b	38.46	10.43	7.24865	1.69626				8	380	95	17	17.8947		8	441	110.25	28	32.618
	miR 39	27.07							9	391	97.75	32	32.7366		9	466	116.5	38	42.7184
	miR 39	28.03							10	367	91.75	14	15.2589		10	412	103	44	19.469
	miR 106b	38.51	11.1	4.55583	1.06611				11	385	96.25	19	19.7403		11	452	113	22	36.0845
	miR 106b	38.49	10.95	5.055	1.18292				12	416	104	20	19.2308		12	521	130.25	47	34.4828
	miR 39	27.41							13	417	104.25	29	27.8177		13	522	130.5	45	24.6445
	miR 39	27.54							14	371	92.75	20	21.5633		14	422	105.5	26	27.6169
				4.27331	1				15	384	96	13	13.5417		15	449	112.25	31
									d++3						d--3				%
									area	nuclei	estimated jg		%		area	nuclei	estimated jg		20.6573	37.908
									1	453	113.25	24	21.1921	21.2058	1	426	106.5	22	30.2083
									2	392	98	13	13.2653		2	384	96	29	29.393
									3	288	72	15	20.8333		3	313	78.25	23	60.2041
									4	403	100.75	22	21.8362		4	392	98	59	37.9947
									5	384	96	18	18.75		5	379	94.75	36	47.5728
									6	432	108	22	20.3704		6	412	103	49	59.5469
									7	283	70.75	18	25.4417		7	309	77.25	46	46.0784
									8	427	106.75	19	17.7986		8	408	102	47	29.5612
									9	463	115.75	36	31.1015		9	433	108.25	32	41.1609
									10	384	96	16	16.6667		10	379	94.75	39	18.1384
									11	443	110.75	22	19.8646		11	419	104.75	19	41.2371
									12	543	135.75	24	17.6796		12	388	97	40	23.7219
									13	544	136	32	23.5294		13	489	122.25	29	51.4139
									14	399	99.75	36	36.0902		14	389	97.25	50	31.7308
									15	439	109.75	15	13.6674		15	416	104	33

## Sheet: Supp5
Supplemental Figure 5A													Supplemental Figure 5B
Plasma renin in miR106b-/- or control mice fed vitamin D-deficient and –sufficient diets													Media renin of JG cells co-cultured with media from vitamin D-deficient peritoneal macrophages treated with or without phenylbutyric acid
																		vol
106b ko		Abs 562nm	Concentration (ug/ul)	vol	total protein (ug) in 100ul	total protein (mg)	562nm	pg/ml	correction				sample#			Abs 562nm	Concentration (ug/ul)	100	total protein (ug) in 100ul	total protein (mg)	562nm	pg/ml
	d+	1.12821	0.92037	100	92.037	0.092037	0.163934	2.56031	27.8183				1	d-	pba+	0.979009	0.765396	100	76.5396	0.0765396	0.0747411	1.0963	14.3233	10.7617
		0.830509	0.61115	100	61.115	0.061115	0.130193	2.00649	32.8314				2			0.777137	0.555712	100	55.5712	0.0555712	0.0323272	0.400118	7.2001
		0.772496	0.550891	100	55.0891	0.0550891	0.127712	1.96576	35.6833				3			0.832827	0.613557	100	61.3557	0.0613557	0.047159	0.643568	10.4891	16.2404
		0.851882	0.63335	100	63.335	0.063335	0.12399	1.90467	30.073				4			0.68093	0.455782	100	45.5782	0.0455782	0.0690165	1.00234	21.9916
		1.18317	0.977456	100	97.7456	0.0977456	0.177094	2.77632	28.4035				5			0.799084	0.578508	100	57.8508	0.0578508	0.0178577	0.162617	2.81096	15.2137
		1.07477	0.864869	100	86.4869	0.0864869	0.126885	1.95219	22.5721				6			1.24371	1.04035	100	104.035	0.104035	0.182988	2.87306	27.6164
		1.22514	1.25046	100	125.046	0.0861372	0.158188	2.46599	28.6287				7			1.09236	1.13387	100	113.387	0.191607	0.175017	2.74222	14.3117	15.9073
		0.960192	1.01782	100	101.782	0.093334	0.154345	2.40291	25.7453				8			0.912691	0.976116	100	97.6116	0.177836	0.197585	3.11265	17.5029
		0.90856	0.97249	100	97.249	0.123367	0.109174	1.66149	13.4679				9			0.962255	1.01963	100	101.963	0.0885475	0.144763	2.24564	25.3609	16.4214
		0.979214	1.03453	100	103.453	0.113541	0.157334	2.45197	21.5956				10			0.827067	0.900937	100	90.0937	0.187154	0.0932597	1.40026	7.48188
	d-	1.15416	0.947327	100	94.7327	0.0947327	0.158484	2.47086	26.0824				11			0.792437	0.571604	100	57.1604	0.0571604	0.0323272	0.400118	6.99992	8.41191
		1.18011	0.974285	100	97.4285	0.0974285	0.110343	1.68067	17.2503				12			0.872827	0.655105	100	65.5105	0.0655105	0.047159	0.643568	9.8239
		0.844249	0.625421	100	62.5421	0.0625421	0.210177	3.31935	53.0738				1	d-	pba-	0.783171	0.56198	100	56.198	0.056198	0.248863	3.95433	70.3643	79.9778
		1.29156	1.09004	100	109.004	0.109004	0.225065	3.56372	32.6933				2			0.796029	0.575336	100	57.5336	0.0575336	0.321981	5.1545	89.5912
		0.916002	0.699951	100	69.9951	0.0699951	0.187846	2.9528	42.1858				3			0.89034	0.673297	100	67.3297	0.0673297	0.359711	5.7738	85.7542	83.2171
		0.844249	0.625421	100	62.5421	0.0625421	0.1182	1.80964	28.9348				4			0.840389	0.621412	100	62.1412	0.0621412	0.313394	5.01356	80.68
		1.24824	1.27074	100	127.074	0.120737	0.28996	4.6289	38.3386				5			0.992138	0.779034	100	77.9034	0.0779034	0.337073	5.40222	69.3451	77.3294
		1.27134	1.29102	100	129.102	0.12309	0.240254	3.81303	30.9776				6			0.898025	0.681279	100	68.1279	0.0681279	0.362053	5.81224	85.3137
		0.972421	1.02856	100	102.856	0.092642	0.232333	3.68302	39.7554				7			0.713361	0.801101	100	80.1101	0.0662541	0.272276	4.33864	65.4848	54.4632
wt		1.37053	1.37811	100	137.811	0.133193	0.358705	5.75728	43.2249				8			0.911705	0.975251	100	97.5251	0.0864575	0.236771	3.75585	43.4416
	d+	0.758756	0.53662	100	53.662	0.053662	0.0815282	1.2077	22.5058				9			1.01344	1.06458	100	106.458	0.0968205	0.275727	4.39528	45.3962	42.2574
		1.17553	0.969528	100	96.9528	0.0969528	0.14356	2.22589	22.9585				10			0.968986	1.02554	100	102.554	0.0922921	0.227905	3.61033	39.1185
		0.890049	0.672994	100	67.2994	0.0672994	0.100965	1.52674	22.6857				11			1.43726	1.24139	100	124.139	0.124139	0.40159	6.4612	52.0483	55.0728
		0.824402	0.604807	100	60.4807	0.0604807	0.0978632	1.47583	24.4016				12			1.31283	1.11213	100	111.213	0.111213	0.40159	6.4612	58.0974
		0.748069	0.52552	100	52.552	0.052552	0.0800808	1.18395	22.5291
		0.905315	0.688851	100	68.8851	0.0688851	0.103446	1.56746	22.7548
		0.896332	0.961753	100	96.1753	0.0848916	0.210503	3.32469	39.164
		1.26726	1.28744	100	128.744	0.122675	0.163551	2.55402	20.8194
		1.01318	1.06435	100	106.435	0.096794	0.230571	3.65409	37.7512
		0.954757	1.01305	100	101.305	0.0908428	0.227369	3.60153	39.6457
	d-	1.13279	0.925127	100	92.5127	0.0925127	0.386118	6.20724	67.0961
		1.05493	0.844254	100	84.4254	0.0844254	0.314653	5.03421	59.6291
		1.03661	0.825225	100	82.5225	0.0825225	0.392115	6.30567	76.4115
		1.13737	0.929884	100	92.9884	0.0929884	0.393976	6.33622	68.1398
		0.53281	0.30193	100	30.193	0.030193	0.159445	2.48662	82.3577
		1.11905	0.910855	100	91.0855	0.0910855	0.306382	4.89845	53.7786
		1.22922	1.25404	100	125.404	0.1188	0.418492	6.73863	56.7226
		1.15993	1.19319	100	119.319	0.111741	0.447954	7.22222	64.6334
		1.14362	1.17888	100	117.888	0.11008	0.424683	6.84025	62.1386
		1.2333	1.25762	100	125.762	0.119215	0.426605	6.87179	57.642
Supplemental Figure 5C											Supplemental Figure 5D													Supplemental Figure 5E
Media renin from media of JG cells co-cultured with media											Plasma renin in macrophage media in Ddit3-/- or control mice fed vitamin D-deficient and –sufficient diets													miR106b aboundance in macrophage media in Ddit3-/- or control mice fed vitamin D-deficient and –sufficient diets
from vitamin D-sufficient peritoneal macrophages treated with or without Thapsigargin
sample#
d+		Abs 562nm	Concentration (ug/ul)	vol	total protein (ug) in 100ul	total protein (mg)	562nm	pg/ml			chop ko	d+	0.64827	0.421858	100	42.1858	0.0421858	0.0824385	1.22265	28.9824	24.933			Wt D-
	thap+	0.710709	0.486713	100	48.6713	0.0486713	0.18198	2.85653	58.6901	60.8838			0.880889	0.663479	100	66.3479	0.0663479	0.0601342	0.856543	12.9099	7.65526				miR106b-5p	37.4952	37.6624	9.00947	19.4035	2.27602	Ddit3-/- D-	miR106b-5p	36.0219	36.0219	10.3542	7.63965	0.896128	Wt D+	miR106b-5p	36.7905	36.7905	10.7584	5.77284	0.677152	Ddit3-/- D-	miR106b-5p	35.3175	35.3175	8.56332
		0.674206	0.448798	100	44.8798	0.0448798	0.180419	2.8309	63.0774				0.748069	0.52552	100	52.552	0.052552	0.0260264	0.296697	5.64579						37.8296							36.2902							36.791							35.9993
		0.824157	0.604552	100	60.4552	0.0604552	0.278077	4.43386	73.3413	72.8555			0.774022	0.552477	100	55.2477	0.0552477	0.127298	1.95898	35.4581					miR39	28.6654	28.6529					miR39	25.7884	25.6677					miR39	26.0411	26.0321					miR39	26.8707	26.7542
		0.932607	0.717198	100	71.7198	0.0717198	0.324165	5.19034	72.3697				0.783182	0.561992	100	56.1992	0.0561992	0.0510362	0.707208	12.584						28.6404							25.5469							26.0231							26.6378
		0.864404	0.646357	100	64.6357	0.0646357	0.268899	4.28321	66.2669	57.9327			0.797999	0.875415	100	87.5415	0.0748754	0.211443	3.34012	44.6091					miR106b-5p	36.9738	36.7461	8.08673	36.7835	4.31469		miR106b-5p	38.9489	38.6585	11.943	2.53981	0.297919		miR106b-5p	36.3059	36.581	9.6155	12.7482	1.49535		miR106b-5p	36.176	36.2691	9.42204
		0.914355	0.698241	100	69.8241	0.0698241	0.218939	3.46316	49.5984				1.00503	1.05719	100	105.719	0.0959636	0.188414	2.96212	30.8671						36.5183							38.3681							36.8561							36.3621
		0.85357	0.924207	100	92.4207	0.0805358	0.25972	4.13254	51.3131	56.3858			0.886821	0.953402	100	95.3402	0.0839228	0.153197	2.38408	28.408					miR39	28.5789	28.6594					miR39	26.4571	26.7155					miR39	26.1838	26.9655					miR39	26.3164	26.847
		0.821083	0.895683	100	89.5683	0.0772267	0.297108	4.74623	61.4584			d-	0.981597	0.768085	100	76.8085	0.0768085	0.171191	2.67942	34.8845	35.1276					28.7398							26.9739							27.7471							27.3776
		0.865539	0.934716	100	93.4716	0.081755	0.29469	4.70654	57.5688	58.1485			0.950858	0.736156	100	73.6156	0.0736156	0.147621	2.29254	31.1421	5.78976				miR106b-5p	36.3788	36.2477	8.00308	38.9793	4.57226		miR106b-5p	38.1409	38.3908	11.1457	4.41379	0.517735		miR106b-5p	37.1599	37.1935	10.1132	9.02863	1.05905		miR106b-5p	35.8486	35.7018	9.03726
		1.05106	1.09761	100	109.761	0.100652	0.368077	5.91111	58.7281				0.489772	0.257226	100	25.7226	0.0257226	0.102496	1.55187	60.3309						36.1166							38.6407							37.2271							35.5549
		1.31283	0.934716	100	93.4716	0.0934716	0.40159	6.4612	69.1248	54.8587			1.16411	0.957661	100	95.7661	0.0957661	0.213344	3.37134	35.2038					miR39	27.9261	28.2447					miR39	27.3468	27.2451					miR39	27.8555	27.0803					miR39	26.8357	26.6645
		0.911705	0.925251	100	92.5251	0.0925255	0.236771	3.75585	40.5926				1.06421	0.853893	100	85.3893	0.0853893	0.167027	2.61109	30.5786						28.5632							27.1434							26.3051							26.4933
	thap-	0.930685	0.715203	100	71.5203	0.0715203	0.158491	2.47096	34.5491	27.801			1.0673	1.11187	100	111.187	0.102307	0.167743	2.62284	25.637					miR106b-5p	36.4952	36.6624	8.01752	38.5909	4.52669		miR106b-5p	38.5419	38.4861	10.8184	5.53784	0.649586		miR106b-5p	36.1236	36.4773	10.351	7.6567	0.898127		miR106b-5p	37.8486	37.7018	10.0353
		1.31935	1.11891	100	111.891	0.111891	0.151465	2.35564	21.053				1.05362	1.09986	100	109.986	0.0605066	0.121152	1.85809	30.7088						36.8296							38.4302							36.831							37.5549
		1.30081	1.09965	100	109.965	0.109965	0.160832	2.5094	22.82	25.5705			1.2571	1.27851	100	127.851	0.100913	0.196647	3.09726	30.6923					miR39	28.5456	28.6449					miR39	27.7884	27.6677					miR39	26.0185	26.1263					miR39	27.7836	27.6665
		0.964502	0.750329	100	75.0329	0.0750329	0.137414	2.12501	28.321		wt	d+	0.851917	0.633386	100	63.3386	0.0633386	0.150613	2.34166	36.9706	34.8056					28.7442							27.5469							26.2341							27.5493
		0.719354	0.495693	100	49.5693	0.0495693	0.0963434	1.45088	29.2697	30.5755			0.840389	0.621412	100	62.1412	0.0621412	0.12225	1.87612	30.1912	9.06055				miR106b-5p	37.1785	37.1809	8.4972	27.6749	3.24626		miR106b-5p	34.9489	35.1585	9.61725	12.7327	1.49354		miR106b-5p	37.5864	37.7717	10.1589	8.74739	1.02606		miR106b-5p	37.1755	37.0874	10.3332
		0.665561	0.439818	100	43.9818	0.0439818	0.0933771	1.40219	31.8812				0.523393	0.292148	100	29.2148	0.0292148	0.0811375	1.20129	41.1192						37.1833							35.3681							37.9571							36.9993
		1.04935	0.838459	100	83.8459	0.0838459	0.173634	2.71954	32.4349	29.8141			0.707827	0.48372	100	48.372	0.048372	0.0200974	0.199379	4.12178					miR39	28.6689	28.6837					miR39	25.2831	25.5412					miR39	26.3783	27.6129					miR39	26.8707	26.7542
		0.861264	0.930963	100	93.0963	0.0854125	0.149455	2.32265	27.1933				0.979245	1.03455	100	103.455	0.0933371	0.281833	4.49551	48.1642						28.6984							25.7994							28.8474							26.6378
		1.11176	1.1509	100	115.09	0.0813196	0.156321	2.43535	29.9479	29.7622			0.968986	1.02554	100	102.554	0.0922921	0.252548	4.01483	43.5013					miR106b-5p	35.8788	35.4477	8.39308	29.7463	3.48923		miR106b-5p	36.1409	35.8908	11.5458	3.34486	0.39235		miR106b-5p	35.4586	35.8429	10.3637	7.58959	0.890256		miR106b-5p	35.8486	35.7018	10.0092
		0.901446	0.966243	100	96.6243	0.0764429	0.145693	2.26091	29.5765				1.02541	1.07509	100	107.509	0.0980396	0.140359	2.17335	22.1681						35.0166							35.6407							36.2271							35.5549
		0.962255	0.44	100	44	0.0885475	0.144763	2.24564	25.3609	24.1038			0.686858	0.777831	100	77.7831	0.0635545	0.210099	3.31807	52.2083					miR39	26.9461	27.0546					miR39	24.2477	24.3451					miR39	25.5543	25.4792					miR39	25.8357	25.6925
		1.14371	0.936476	100	93.6476	0.0936476	0.138299	2.13954	22.8467			d-	0.927804	0.71221	100	71.221	0.071221	0.311833	4.98793	70.0346	66.4725					27.1632							24.4424							25.4041							25.5493
													0.748172	0.525626	100	52.5626	0.0525626	0.25823	4.10809	78.1561	8.29609				miR106b-5p	36.2452	36.1869	7.54197	53.6588	6.29415		miR106b-5p	34.9489	35.1585	8.59524	25.8567	3.03298		miR106b-5p	38.4954	38.3149	11.6768	3.05452	0.358294		miR106b-5p	36.155	35.9675	11.2825
													0.706867	0.482722	100	48.2722	0.0482722	0.254327	4.04403	83.7754						36.1286							35.3681							38.1343							35.78
													0.658837	0.432834	100	43.2834	0.0432834	0.231949	3.67672	84.9452					miR39	28.7554	28.6449					miR39	26.0271	26.5632					miR39	26.9441	26.6381					miR39	24.7	24.685
													0.900907	0.684272	100	68.4272	0.0684272	0.225704	3.57421	52.2338						28.5344							27.0994							26.3321							24.67
													1.04678	1.09385	100	109.385	0.100217	0.337293	5.40582	53.9413					miR106b-5p	37.0739	36.8935	8.44916	28.612	3.35617		miR106b-5p	36.2409	35.8295	8.56987	26.3154	3.08679		miR106b-5p	36.8069	36.901	9.52179	13.6036	1.5957		miR106b-5p	36.21	36.915	10.068
													0.85015	0.921205	100	92.1205	0.0801875	0.277918	4.43124	55.261						36.7132							35.4181							36.995							37.62
													0.807404	0.883672	100	88.3672	0.0758333	0.254813	4.05199	53.4329					miR39	28.2389	28.4444					miR39	27.2768	27.2596					miR39	27.2838	27.3792					miR39	26.3164	26.847
																										28.6498							27.2424							27.4745							27.3776
																																										10.3199	8.52518	1
[truncated: 2 more columns]

## Sheet: Supp6,7,8
Supplemental Figure 6						Supplemental Figure 7						Supplemental Figure 8
												RT-qPCR analysis of relative (A) Pde3b and (B) E2f1 mRNA expression in JG cells after transfection with Pde3b or E2f1 siRNA
RNA sequences from JG cells and RISC						TargetScan7.1 predictions of miR-106b-5p binding sites
sequence data have been deposited in the NCBI GEO repository						in 3’ UTRs of both mouse and human E2f1 and Pde3b						sirna	pde	38.1728	38.958	13.858	0.673464	0.486114		sirna	elf2a	37.2159	37.2308	12.1308	2.2298	1.75706
with accession number GSE117704 in the NCBI GEO													pde	39.7432							elf2a	37.2456
repository with accession number GSE117704												sirna	l32	25.79	25.1					sirna	l32	25.79	25.1
													l32	24.41							l32	24.41
												sirna	pde	38.7585	38.7585	13.6235	0.792357	0.571933		sirna	elf2a	38.7861	38.7766	13.6415	0.7825	0.616599
													pde	38.7585							elf2a	38.767
												sirna	l32	24.67	25.135					sirna	l32	24.67	25.135
													l32	25.6							l32	25.6
												sirna	pde	37.96	37.93	12.315	1.96253	1.41658		sirna	elf2a	38.6637	39.3137	13.6987	0.752093	0.592639
													pde	37.9							elf2a	39.9637
												sirna	l32	25.61	25.615					sirna	l32	25.61	25.615
													l32	25.62							l32	25.62
												sirna	pde	38.0128	37.9782	12.2082	2.11326	1.52538	1.3854	sirna	elf2a	38.6555	38.6061	12.8961	1.31183	1.03371	1.26906
													pde	37.9436							elf2a	38.5568
												sirna	l32	25.87	25.77					sirna	l32	25.73	25.71
													l32	25.67							l32	25.69
												cont	pde	31.54	31.815	6.555	106.353	76.7666		cont	elf2a	32.02	32.065	5.405	236.011	185.974
													pde	32.09							elf2a	32.11
												cont	l32	24.98	25.26					cont	l32	26.78	26.66
													l32	25.54							l32	26.54
												cont	pde	34.12	33.115	6.535	107.837	77.8383		cont	elf2a	33.01	33.315	6.735	93.8778	73.9745
													pde	32.11							elf2a	33.62
												cont	l32	26.87	26.58					cont	l32	26.87	26.58
													l32	26.29							l32	26.29
												cont	pde	31.07	31.655	5.535	215.675	155.677		cont	elf2a	31.83	31.785	5.655	198.461	156.385
													pde	32.24							elf2a	31.74
												cont	l32	25.3	26.12					cont	l32	26.89	26.13
													l32	26.12							l32	26.13
												cont	pde	30.42	30.455	5.265	260.062	187.716		cont	elf2a	32	32.01	6.52	108.964	85.8624
													pde	30.49							elf2a	32.02
												cont	l32	24.69	25.19					cont	l32	25.79	25.49
													l32	25.19							l32	25.49
